# Supplementary material for: Identification of the Transcription Factor Relationships Associated with Androgen Deprivation Therapy Response and Metastatic Progression in Prostate Cancer
Source: Cancers (Basel). 2018 Oct 11;10(10):379. doi: 10.3390/cancers10100379 (PMC6210624; doi:10.3390/cancers10100379)
Supplement: Supplementary file 1 [file cancers-10-00379-s001.zip]

Archive with 3 entries (2 files):
- cancers-357908-suppl.-proof-/
- cancers-357908-suppl.-proof-/cancers-357908-suppl.-proof-.docx
- cancers-357908-suppl.-proof-/SupplementaryTables.Cancers.final.xlsx
