# Supplementary material for: Identification of the Transcription Factor Relationships Associated with Androgen Deprivation Therapy Response and Metastatic Progression in Prostate Cancer
Source: Cancers (Basel). 2018 Oct 11;10(10):379. doi: 10.3390/cancers10100379 (PMC6210624; doi:10.3390/cancers10100379)
Supplement: Supplementary file 1 [file cancers-10-00379-s001.zip › cancers-357908-suppl.-proof-/SupplementaryTables.Cancers.final.xlsx]

## Sheet: Supplementary Table 1
Supplementary Table S1. Clinical and pathological patient data from 20 patients.
patient_id	Pre-ADT Specimen	Post-ADT Specimen	race	age_dx	age_inittx	fam_hx	fam_relative	previous_ca	psa_dx	clin_stage	psa_preadt	bx_numcores	bx_poscores	max_percent	bx_grade1	bx_grade2	bx_gs	duration_neoadjuv	adtprim1_name	adtprim1_rt	dx_adtprim1	duration_adtprim1	adtprim1_rttime	adtprim1_rtdose	timeadtprim1_postadt	salv_tx	salv_psa	dx_salvtime	salv_rtdose	salv_adtduration	adt_mets1	adtmets1_name	dx_adtmets1	duration_adtmets1	adt_mets2	adtmets2_name	dx_adtmets2	duration_adtmets2	postadt_spectype	adt_postspectime	postadt_gleason	postadt_gleason	postadt_gleason	PCS1_Subtype_Makeup	PCS2_Subtype_Makeup	PCS3_Subtype_Makeup	Transcriptional_Response	recur	recur_psa
patient study-specific identifier (different from any hospital or personal identifier): xxx001, xxx002, etc.			Race: white=0, AA=1, Asian=2, Hispanic=3, other=4	Age at diagnosis: years	Age at initial treatment: years, unknown=999	Family history of prostate cancer in First Degree relative: yes=1, no=0, unknown = 999	Family history of prostate cancer: Indicate # of affected First Degree Relatives, unknown=999	Previous history of other cancer: no=0, 1=yes, unknown=999	PSA at time of diagnosis: ng/ml, unknown=999	Clinical stage (AJCC 2002): TNM (T upper case, substage e.g. 2b, lower case), unknown=999	PSA at time of pre-ADT: ng/ml	Number of biopsy cores sampled: unknown=999, n/a=888	Number of positive cores: unknown=999, n/a=888	Maximum core involvement: %, unknown=999, n/a=888	Primary Gleason grade: 3, 4, 5, unknown=999, n/a=888	Secondary Gleason grade: 3, 4, 5, unknown=999, n/a=888	Biopsy Gleason sum: 5, 6, 7, 8, 9, 10, unknown=999, n/a=888	Neoadjuvant ADT duration: months, none=0, unknown=999, na=888	Primary ADT name of hormone 1 (LhRh analogue): name, n/a=888	Primary ADT 1 (LhRh analogue/orchiectomy) included radiation: no=0, yes=1, n/a=888	Interval from diagnosis to starting primary ADT 1(LhRh analogue or orchiectomy): months, unknown=999, n/a=888	Duration of primary ADT 1 (LhRh analogue/orchiectomy): months, unknown=999, n/a=888. For intermitent, calculate interval from start to stop.	Interval from start of ADT 1 (LhRh analogue/orchiectomy) to starting radiation: months, unknown=999, n/a=888	Total dose of radiation with ADT 1: Gy, unknown=999 , n/a=888	Interval from start of ADT 1 (LhRh analogue/orchiectomy) to collection of post-ADT specimen: months, n/a=888	Salvage therapy: none=0, radiation only=1, hormone only=2, radiation+hormone=3	PSA at start of salvage therapy: xx.x ng/ml, unknown=999, n/a=888	Interval from diagnosis to start of salvage therapy: months, unknown=999, n/a=888	Salvage radiation therapy total dose: Gy, n/a=888	Salvage hormone therapy duration: months, n/a=888	mCRPC ADT 1: no=0, yes=1, n/a=888	mCRPC ADT 1: name of agent, unknown=999, n/a=888	Interval from diagnosis to mCRPC ADT 1: months, unknown=999, n/a=888	mCRPC ADT 1 duration: months, n/a=888	mCRPC ADT 2: no=0, yes=1, n/a=888	mCRPC ADT 2: name of agent, n/a=888	Interval from diagnosis to mCRPC ADT 2: months, unknown=999, n/a=888	mCRPC ADT 2 duration: months, n/a=888	Type of post-ADT specimen for TMA2: biopsy=0, TURP=1, prostatectomy=2, metastasis=3	Interval from starting ADT to collection of post-ADT specimen for TMA2: months	Primary Gleason grade in post-ADT specimen used for TMA2: 3, 4, 5, unknown=999	Secondary Gleason grade in post-ADT specimen used for TMA2: 3, 4, 5, unknown=999	Sum of Gleason grade in post-ADT specimen used for TMA2: 6, 7, 8, 9, 10 unknown=999	%Bx_%RP PCS1, n/a = 999	%Bx_%RP PCS2, n/a = 999	%Bx_%RP PCS3, n/a = 999	High Impact=1, Low Impact=2, n/a=999	Recurrence: none=0, biochemical=1, local=2, distal = 3	PSA at time of recurrence: ng/ml, unknown=999, n/a=888
CHU001	CHU001-Bx	CHU001-RP	0	68	68	1	1	0	23	T2a	23	6	5	75	3	4	7	5	cyproterone (androcure)	0	0	5	888	888	5	2	22.74	79	888	23	88	888	888	888	888	888	888	888	2	5	5	3	8	36_49	51_14	13_38	1	1	0.57
CHU003	CHU003-Bx	CHU003-RP	0	59	59	999	999	0	21	T2a	21	6	3	999	2	3	5	2	cyproterone (androcure)	0	1	3	888	888	1.7	2	11	175	888	82	0	888	888	888	888	888	888	888	2	1.7	4	5	9	34_61	42_9	23_30	1	1	0.38
CHU006	CHU006-BX	CHU006-RP	0	67	67	0	0	0	15.61	T2b	15.61	6	3	100	3	3	6	2	cyproterone (androcure)	0	0	2	888	888	2	0	888	888	888	888	0	888	888	888	888	888	888	888	2	2	4	5	9	35_12	39_7	25_81	2	0	888
CHU007	CHU007-Bx	CHU007-RP	0	48	48	1	2	0	29.13	T2	29.13	6	5	999	3	4	7	3	cyproterone (androcure)	0	0.7	3	888	888	3	1	1.26	39	64	888	0	888	888	888	888	888	888	888	2	3	4	3	7	36_22	52_14	13_64	999	1	0.27
CHU008	CHU008-Bx	CHU008-RP	0	56	56	0	0	0	5.51	T2c	5.51	4	3	999	3	4	7	3	cyproterone (androcure)	0	0.5	3	888	888	3	2	17.04	118	888	88	0	888	888	888	888	888	888	888	2	3	3	4	7	39_58	40_12	21_30	1	1	0.48
CHU009	CHU009-Bx	CHU009-RP	0	66	66	0	0	0	5.4	T1c	5.4	6	3	30	3	3	6	6	hormonotherapy	0	0.5	6	888	888	6	0	888	888	888	888	0	888	888	888	888	888	888	888	2	6	3	4	7	32_09	51_7	17_84	2	0	888
CHU011	CHU011-Bx	CHU011-RP	0	66	66	0	0	0	5	T1c	5	6	3	100	3	5	8	3	lupron +euflex	0	0.7	3	888	888	3	0	888	888	888	888	0	888	888	888	888	888	888	888	2	3	999	999	999 effect ADT	53_59	33_14	14_84	1	0	888
CHU013	CHU013-Bx	CHU013-RP	0	68	65	999	999	0	10.89	T2c	10.89	6	5	100	3	4	7	3	lupron +euflex	0	0.3	3	888	888	2.3	0	888	888	888	888	0	888	888	888	888	888	888	888	2	2.3	999	999	999 moderate to poorly differentiated	35_40	51_10	14_50	1	0	888
CHU014	CHU014-Bx	CHU014-RP	0	57	57	1	1	0	21	T2b	27	6	4	100	3	3	6	8	lupron +euflex	0	1	8	888	888	7	3	0.98	44	66	85	1	abiraterone	188	8	1	enzalutamide	202	1	2	7	3	3	6	36_25	57_6	8_70	2	1	0.37
CHU015	CHU015-Bx	CHU015-RP	0	57	57	0	0	0	5.2	T2c	9.4	6	4	80	3	5	8	8	lupron +euflex	0	0.7	8	888	888	8	0	888	888	888	888	0	888	888	888	888	888	888	888	2	8	3	4	7	27_05	23_13	50_82	2	0	888
CHU016	CHU016-Bx	CHU016-RP	0	66	66	999	999	0	8.26	T2c	9	6	6	999	3	2	5	8	lupron +euflex	0	1	8	888	888	7.3	3	2	29	69.2	49	0	888	888	888	888	888	888	888	2	7.3	3	4	7	52_19	37_13	11_68	2	1	0.6
CHU018	CHU018-Bx	CHU018-RP	0	67	67	1	1	0	20	T2a	22	6	2	999	2	2	4	3	lupron +euflex	0	2.4	3	888	888	3	0	888	888	888	888	0	888	888	888	888	888	888	888	2	3	3	4	7	12_34	58_23	29_44	999	0	888
CHU019	CHU019-Bx	CHU019-RP	0	69	69	0	0	0	7.61	T2a	7.61	6	4	999	2	2	4	8	lupron +euflex	0	1.8	8	888	888	8	0	888	888	888	888	88	888	888	888	888	888	888	888	2	8	3	3	6	16_18	45_18	39_64	2	0	888
CHU020	CHU020-Bx	CHU020-RP	0	59	59	0	0	0	9.97	T1c	7.4	6	4	35	3	3	6	3	lupron +euflex	0	1	3	888	888	3.3	3	1.86	195	72	6	0	888	888	888	888	888	888	888	2	3.3	3	4	7	14_8	45_11	41_80	2	1	0.27
CHU021	CHU021-Bx	CHU021-RP	0	60	61	0	0	0	8.1	2c	8.1	6	6	80	3	3	6	8	lupron +euflex	0	1	8	888	888	8	1	0.9	71	66	888	0	888	888	888	888	888	888	888	2	8	999	999	999 effect ADT	38_56	53_10	9_34	1	1	0.22
CHU022	CHU022-Bx	CHU022-RP	0	54	54	999	999	0	6.1	T1c	6.1	6	5	80	3	4	7	3	gosereline	0	1.3	3	888	888	2.5	0	888	888	888	888	0	888	888	888	888	888	888	888	2	2.5	2	4	6	26_60	43_13	31_27	1	0	888
CHU024	CHU024-Bx	CHU024-RP	0	63	63	1	2	0	12.9	2c	12.9	6	5	100	3	4	7	2	leuprolide	0	1	2	888	888	1.5	3	2.9	15	66	12	0	888	888	888	888	888	888	888	2	1.5	3	4	7	45_62	32_14	22_25	1	1	1
CHU025	CHU025-Bx	CHU025-RP	0	63	63	0	0	0	56.73	T3a	56.73	6	5	80	4	3	7	7	casodex then triptoreline	0	1	7	888	888	7	2	4.97	9	888	46	0	888	888	888	888	888	888	888	2	7	4	5	9	47_51	39_23	14_26	999	1	34.01
CHU026	CHU026-Bx	CHU026-RP	0	63	63	0	0	1	21.54	T2b	21.54	6	3	100	3	4	7	6	leuprolide + casodex + radiotherapy	1	1	999 (3 ou 6)	2	70.4	5.8	0	888	888	888	888	0	888	888	888	888	888	888	888	2	5.8	3	3	6	17_59	58_13	25_28	1	0	888
CHU028	CHU028-Bx	CHU028-RP	0	63	63	1	1	0	12	T2a	12	12	12	100	5	5	10	1	casodex	0	0.8	1	888	888	1	0	888	888	888	888	0	888	888	888	888	888	888	888	2	1	5	4	9	23_20	61_55	17_25	999	0	888
[truncated: 10 more columns]

## Sheet: Supplementary Table 2
Supplementary Table S3.2. Significantly differentially expressed genes identified using edgeR analysis of Pre-ADT Bxs and Post-ADT RPs.
	logFC	logCPM	F	PValue	FDR	Gene	Hierarchical Clustering Row
ENSG00000214081.5	-6.20839	3.1685	12.3313	0.000572485	0.0475562	CYP4F30P	1
ENSG00000213777.5	-5.94292	1.90623	16.2131	8.60128e-05	0.0153787	ENSG00000213777	2
ENSG00000158164.6	-5.85034	1.91035	16.979	5.9598e-05	0.0132826	TMSB15A	3
ENSG00000241015.2	-5.72891	4.33002	24.1512	2.07751e-06	0.00143709	TPM3P9	4
ENSG00000258590.3	-5.32356	3.02148	16.2649	8.35022e-05	0.0153787	NBEAP1	5
ENSG00000213896.4	-5.21462	0.725052	17.7384	4.14043e-05	0.0102696	ENSG00000213896	6
ENSG00000204174.4	-5.14987	2.07357	12.7362	0.000469425	0.0419699	NPY4R	7
ENSG00000080709.12	-5.03182	5.70473	22.6202	4.18231e-06	0.00229698	KCNN2	8
ENSG00000231431.5	-4.98812	3.00992	13.0124	0.000406198	0.038285	FAR2P4	9
ENSG00000214313.6	-4.94752	3.44588	13.4259	0.000331574	0.0339105	AZGP1P1	10
ENSG00000251648.2	-4.92731	1.11865	13.7547	0.000282925	0.0319914	ENSG00000251648	11
ENSG00000180535.3	-4.92712	1.88329	12.6497	0.000488544	0.0428405	BHLHA15	12
ENSG00000227191.4	-4.92179	6.32399	18.4895	2.88447e-05	0.00845138	TRGC2	13
ENSG00000122585.5	-4.88546	7.01098	14.5169	0.000295935	0.0332182	NPY	14				190
ENSG00000158715.5	-4.85896	7.59083	34.1614	2.51688e-08	3.87046e-05	SLC45A3	15
ENSG00000142515.12	-4.8433	9.70547	38.7875	1.06656e-08	2.39783e-05	KLK3	16
ENSG00000211689.4	-4.68505	6.7842	18.622	2.87384e-05	0.00845138	TRGC1	17
ENSG00000222014.5	-4.52466	1.69991	13.3301	0.000348773	0.0346028	RAB6C	18
ENSG00000127954.10	-4.4244	6.01129	17.921	3.75536e-05	0.00946719	STEAP4	19
ENSG00000070526.12	-4.35403	4.68699	15.5994	0.000114367	0.0187099	ST6GALNAC1	20
ENSG00000167751.10	-4.28486	9.6572	36.569	1.50339e-08	2.7286e-05	KLK2	21
ENSG00000169213.6	-4.19568	4.26836	13.9147	0.000260177	0.0311618	RAB3B	22
ENSG00000167749.9	-4.16793	8.55264	25.5856	1.55712e-06	0.00126028	KLK4	23
ENSG00000263639.3	-4.08429	7.91174	20.4577	1.36773e-05	0.00525824	MSMB	24
ENSG00000160336.12	-3.76951	8.95177	33.1987	3.80463e-08	5.31887e-05	ZNF761	25
ENSG00000278540.2	-3.7631	9.06377	23.033	5.42972e-06	0.00278327	ACACA	26
ENSG00000111110.9	-3.50856	6.10454	13.5787	0.00030749	0.033536	PPM1H	27
ENSG00000161551.10	-3.47405	6.14393	13.1771	0.000374368	0.0362078	ZNF577	28
ENSG00000140263.11	-3.47069	6.92287	13.8117	0.000273941	0.0315041	SORD	29
ENSG00000160862.10	-3.29608	7.09355	16.1754	8.65857e-05	0.0153787	AZGP1	30
ENSG00000236699.6	-3.15754	7.09478	13.6194	0.000300881	0.0335286	ARHGEF38	31
ENSG00000014257.13	-3.13263	9.72407	20.2244	1.32771e-05	0.00523528	ACPP	32
ENSG00000138696.8	-3.11983	6.79647	12.7464	0.000464245	0.0419699	BMPR1B	33
ENSG00000184012.9	-3.10182	8.35399	17.2067	6.0607e-05	0.0133145	TMPRSS2	34
ENSG00000088448.12	-3.05021	7.35872	13.0609	0.00039656	0.0376438	ANKRD10	35
ENSG00000146205.11	-3.01761	8.64806	19.2355	2.01698e-05	0.00674737	ANO7	36
ENSG00000125257.11	-2.95882	9.32715	24.0765	2.14937e-06	0.00143709	ABCC4	37
ENSG00000158711.11	-2.93881	7.86006	15.2006	0.000138773	0.021776	ELK4	38
ENSG00000151503.10	-2.89664	8.6845	17.3113	5.02103e-05	0.011879	NCAPD3	39
ENSG00000083307.8	-2.89224	8.80396	16.0648	0.000107481	0.0177725	GRHL2	40
ENSG00000163110.12	-2.87217	8.39209	16.4005	7.76891e-05	0.0147494	PDLIM5	41
ENSG00000124193.12	-2.87093	8.02308	14.4215	0.00020291	0.0277021	SRSF6	42
ENSG00000124225.13	-2.85625	6.97284	12.3133	0.000575202	0.0475562	PMEPA1	43
ENSG00000197608.9	-2.831	7.42525	13.4732	0.000323398	0.0336028	ZNF841	44
ENSG00000123983.11	-2.82507	7.13679	12.7975	0.000451939	0.0413686	ACSL3	45
ENSG00000138814.14	-2.81936	7.95086	13.3718	0.000339994	0.0342643	PPP3CA	46
ENSG00000100285.9	-2.77831	10.3416	14.5412	0.000312337	0.0335785	NEFH	47
ENSG00000196208.11	-2.73013	9.00301	20.7056	1.01368e-05	0.00440404	GREB1	48
ENSG00000116133.9	-2.71907	7.73823	15.1374	0.000143109	0.0218688	DHCR24	49
ENSG00000144481.14	-2.68839	8.94787	16.7616	6.53195e-05	0.0133931	TRPM8	50
ENSG00000188219.12	-2.68464	9.43079	12.4455	0.000585649	0.0479049	POTEE	51
ENSG00000129514.5	-2.64992	9.78721	16.0295	0.000106254	0.0177606	FOXA1	52
ENSG00000115648.11	-2.61763	9.59765	19.3245	1.93423e-05	0.00674737	MLPH	53
ENSG00000171302.14	-2.6013	8.03588	13.7613	0.000280575	0.0319607	CANT1	54
ENSG00000185624.12	-2.55216	8.97095	12.4547	0.000547578	0.046523	P4HB	55
ENSG00000131844.13	-2.54288	8.64882	12.5193	0.000615034	0.0495183	MCCC2	56
ENSG00000169710.6	-2.54188	11.1643	23.3109	3.04749e-06	0.00180248	FASN	57
ENSG00000113719.13	-2.48201	8.89034	13.5706	0.00031443	0.0335785	ERGIC1	58
ENSG00000112379.8	-2.33471	9.03053	14.7506	0.000172777	0.0248315	KIAA1244	59
ENSG00000200087.1	-2.32818	11.7299	16.7393	7.3299e-05	0.0142683	SNORA73B	60
ENSG00000109906.11	-2.30594	9.90014	13.6839	0.000313706	0.0335785	ZBTB16	61
ENSG00000104419.12	-2.16942	9.43742	12.6828	0.000478445	0.0425291	NDRG1	62
ENSG00000251562.5	-2.15664	15.4697	15.7049	0.000225941	0.0286526	MALAT1	63				127
ENSG00000123358.17	3.05234	7.71385	16.8329	6.31237e-05	0.0133931	NR4A1	64
ENSG00000169894.15	3.11418	7.10185	13.4141	0.000332975	0.0339105	MUC3A	65
ENSG00000065618.14	3.16491	7.79777	14.259	0.000230355	0.0288	COL17A1	66
ENSG00000021826.12	3.43213	7.0481	12.3589	0.000569001	0.0475562	CPS1	67
ENSG00000153234.11	3.47224	7.20569	14.3266	0.000212567	0.0277021	NR4A2	68
ENSG00000106366.8	3.91434	6.15478	15.4912	0.000120518	0.0195087	SERPINE1	69
ENSG00000133067.15	3.94355	3.74322	13.5012	0.000319475	0.0336028	LGR6	70
ENSG00000126838.7	3.94661	5.56447	12.3336	0.000569405	0.0475562	PZP	71
ENSG00000120738.7	3.97061	9.57523	19.7138	3.17306e-05	0.00856058	EGR1	72
ENSG00000166349.7	4.0459	7.09825	14.1585	0.00030502	0.033536	RAG1	73
ENSG00000162772.14	4.16942	6.3105	15.2784	0.000133631	0.021406	ATF3	74
ENSG00000005381.7	4.17636	5.32813	12.7801	0.000460731	0.0419238	MPO	75
ENSG00000146216.9	4.25155	3.54603	12.3639	0.000562429	0.0475221	TTBK1	76
ENSG00000135406.11	4.49679	3.96008	12.7378	0.000467626	0.0419699	PRPH	77
ENSG00000136155.14	4.50161	4.85285	12.4633	0.000536013	0.0460492	SCEL	78
ENSG00000187908.13	4.50954	6.52035	14.7061	0.000227313	0.0286526	DMBT1	79
ENSG00000149295.11	4.53404	3.16654	13.5051	0.000319381	0.0336028	DRD2	80
ENSG00000262533.1	4.54143	5.47881	13.8233	0.000274494	0.0315041	ENSG00000262533	81
ENSG00000125414.16	4.6026	6.95023	21.0765	1.05963e-05	0.00440404	MYH2	82
ENSG00000248485.1	4.62831	2.4651	13.9194	0.000261404	0.0311618	PCP4L1	83
ENSG00000186832.6	4.69885	5.55706	13.5088	0.000322026	0.0336028	KRT16	84
ENSG00000007372.18	4.70687	6.85604	21.5449	6.9448e-06	0.00324842	PAX6	85
ENSG00000166104.12	4.7598	3.40754	13.4772	0.000326581	0.0337058	ENSG00000166104	86
ENSG00000205592.11	4.76591	5.79171	12.5183	0.000600109	0.048828	MUC19	87
ENSG00000138347.13	4.76722	6.09108	14.4145	0.000211215	0.0277021	MYPN	88
ENSG00000166736.9	4.80249	4.48919	12.1972	0.000612099	0.0495183	HTR3A	89
ENSG00000277521.1	4.83664	2.67616	13.3696	0.000340918	0.0342643	MIR8078	90
ENSG00000106536.17	4.89735	3.82524	14.0223	0.000248542	0.030334	POU6F2	91
ENSG00000140675.10	4.89772	4.79886	15.9884	9.49647e-05	0.0162263	SLC5A2	92
ENSG00000188611.12	4.91132	6.2064	15.8658	0.000105755	0.0177606	ASAH2	93
ENSG00000104237.6	4.92431	6.56871	13.7146	0.000385672	0.0368376	RP1	94
ENSG00000280194.1	4.93352	6.08988	15.0801	0.000160258	0.0232494	ENSG00000280194	95
ENSG00000240632.4	5.03256	5.64346	13.0425	0.000420169	0.0389238	SPATA31D5P	96
ENSG00000101204.13	5.03691	7.20962	17.8809	6.52561e-05	0.0133931	CHRNA4	97
ENSG00000197177.13	5.04561	3.96635	12.7234	0.000490307	0.0428405	GPR123	98
ENSG00000153820.10	5.06429	3.52867	14.3835	0.000208265	0.0277021	SPHKAP	99
ENSG00000119508.15	5.09312	5.62538	16.782	6.77455e-05	0.0135297	NR4A3	100
ENSG00000179477.7	5.09535	4.77345	13.8708	0.000267233	0.0313703	ALOX12B	101
ENSG00000154646.6	5.12111	5.02302	13.9619	0.00026547	0.0313703	TMPRSS15	102
ENSG00000169064.10	5.1515	4.37147	13.2059	0.000370235	0.0360456	ZBBX	103
ENSG00000115592.9	5.19257	3.28361	13.6081	0.000306769	0.033536	PRKAG3	104
ENSG00000182329.8	5.21541	5.37763	15.2827	0.000137463	0.021776	KIAA2012	105
ENSG00000161609.7	5.22382	5.46607	14.8188	0.000187868	0.0263456	CCDC155	106
ENSG00000170345.7	5.22564	9.74844	48.5397	1.0015e-10	7.70051e-07	FOS	107
ENSG00000081051.5	5.23123	2.98283	13.1838	0.000377382	0.0362711	AFP	108
ENSG00000019186.7	5.24313	4.72086	14.6541	0.000190165	0.0263456	CYP24A1	109
ENSG00000171595.11	5.27074	5.55958	18.0241	3.65259e-05	0.00940359	DNAI2	110
ENSG00000134398.10	5.30917	3.88869	17.197	5.31613e-05	0.0123866	ERN2	111
ENSG00000270442.1	5.3168	2.96425	14.0338	0.000246258	0.030334	ENSG00000270442	112
ENSG00000137975.7	5.32587	3.68029	16.7142	6.698e-05	0.0135297	CLCA2	113
ENSG00000155719.14	5.34277	5.41249	15.2789	0.00014363	0.0218688	OTOA	114
ENSG00000102837.6	5.47394	4.72962	17.9757	3.66898e-05	0.00940359	OLFM4	115
ENSG00000126856.11	5.52024	5.69267	15.2206	0.000141134	0.0218688	PRDM7	116
ENSG00000185774.12	5.53226	4.40716	12.5443	0.000541004	0.0462198	KCNIP4	117
ENSG00000198765.9	5.5612	3.87363	16.5949	7.14421e-05	0.0140851	SYCP1	118
ENSG00000150275.15	5.56875	7.365	14.0172	0.000534894	0.0460492	PCDH15	119
ENSG00000104321.8	5.5805	5.66786	18.6822	2.87775e-05	0.00845138	TRPA1	120
ENSG00000157131.10	5.60744	4.48986	15.024	0.000155712	0.0228051	C8A	121
ENSG00000264424.1	5.64324	6.57622	13.5954	0.000517862	0.0449926	MYH4	122
ENSG00000277327.1	5.65545	6.83171	19.3352	5.67691e-05	0.0130298	ENSG00000277327	123
ENSG00000107147.9	5.67862	4.28557	13.9701	0.000274519	0.0315041	KCNT1	124
ENSG00000159339.11	5.69942	3.71709	13.9548	0.000256898	0.0311069	PADI4	125
ENSG00000165837.9	5.74335	5.96694	13.8436	0.000408294	0.038285	ERICH6B	126
ENSG00000109321.8	5.74902	6.90565	14.082	0.000485296	0.0428405	AREG	127
ENSG00000080618.11	5.76752	4.79862	13.4388	0.000343133	0.0342643	CPB2	128
ENSG00000163885.9	5.80303	3.65782	12.2997	0.000583898	0.0479049	CCDC37	129
ENSG00000132297.9	5.81921	2.11923	16.9033	6.2444e-05	0.0133931	HHLA1	130
ENSG00000242550.3	5.83466	3.1105	16.1276	9.04897e-05	0.0156354	SERPINB10	131
ENSG00000224383.5	5.83721	5.67475	15.2709	0.000151193	0.0225733	PRR29	132
ENSG00000183747.9	5.84523	4.15167	14.7584	0.000180522	0.0257043	ACSM2A	133
ENSG00000162771.7	5.85821	2.48417	21.5709	6.97086e-06	0.00324842	FAM71A	134
ENSG00000163092.17	5.86375	6.16337	21.9776	6.34186e-06	0.00314597	XIRP2	135
ENSG00000134812.5	5.8873	4.77295	14.3857	0.00024751	0.030334	GIF	136
ENSG00000101203.14	5.89553	3.46268	18.3528	3.077e-05	0.00845138	COL20A1	137
ENSG00000135902.7	5.90822	4.24286	16.1755	8.80042e-05	0.0153787	CHRND	138
ENSG00000116147.14	5.96856	4.39408	17.4294	4.75787e-05	0.0114323	TNR	139
ENSG00000249910.3	6.05315	4.3077	14.7306	0.000188546	0.0263456	TRIM51CP	140
ENSG00000008197.4	6.08941	3.45161	14.5025	0.000222332	0.0284918	TFAP2D	141
ENSG00000138435.12	6.13422	4.32791	17.5662	4.49345e-05	0.0109683	CHRNA1	142
ENSG00000075891.19	6.16567	5.81623	14.0519	0.000365416	0.0360216	PAX2	143
ENSG00000181333.11	6.16966	5.77752	14.7407	0.000204115	0.0277021	HEPHL1	144
ENSG00000266200.4	6.18781	2.98025	13.1443	0.000435711	0.0401219	PNLIPRP2	145
ENSG00000259154.1	6.20905	5.29975	16.824	8.78072e-05	0.0153787	DUX4L17	146
ENSG00000260097.2	6.33704	4.39702	13.4316	0.000370347	0.0360456	SPDYE6	147
ENSG00000215182.8	6.3647	6.19578	21.2175	9.78269e-06	0.00440404	MUC5AC	148
ENSG00000152822.11	6.38937	5.14682	17.0813	7.55394e-05	0.0145206	GRM1	149
ENSG00000188886.3	6.39039	2.59898	23.223	3.2573e-06	0.00185521	ASTL	150
ENSG00000163518.8	6.41092	4.38107	15.1462	0.000146597	0.0221016	FCRL4	151
ENSG00000125740.11	6.42485	7.96412	44.9451	5.84337e-10	2.24649e-06	FOSB	152
ENSG00000112333.9	6.43855	4.22994	18.4523	3.03864e-05	0.00845138	NR2E1	153
ENSG00000180116.13	6.46532	4.69553	18.4513	2.93705e-05	0.00845138	C12orf40	154
ENSG00000150625.14	6.46665	3.9246	16.321	8.22507e-05	0.0153787	GPM6A	155
ENSG00000171487.12	6.47527	3.64667	14.5532	0.000211879	0.0277021	NLRP5	156
ENSG00000163581.11	6.50548	5.08572	15.5646	0.000155617	0.0228051	SLC2A2	157
ENSG00000231870.4	6.58844	4.47506	19.3099	2.01833e-05	0.00674737	KRT17P3	158
ENSG00000188770.7	6.59738	5.00885	19.4723	1.96739e-05	0.00674737	OPTC	159
ENSG00000095464.9	6.72644	5.7095	15.2538	0.000212508	0.0277021	PDE6C	160
ENSG00000172752.12	6.74601	4.41865	19.6556	1.74443e-05	0.00638712	COL6A5	161
ENSG00000150394.11	6.75425	4.32874	16.4253	8.55803e-05	0.0153787	CDH8	162
ENSG00000129988.5	6.77647	4.08857	19.0143	2.27304e-05	0.00713363	LBP	163
ENSG00000137090.9	6.78547	6.45079	18.848	3.64512e-05	0.00940359	DMRT1	164
ENSG00000131183.8	6.79651	3.73185	17.0725	6.51133e-05	0.0133931	SLC34A1	165
ENSG00000124900.10	6.80872	4.15159	17.1615	5.90311e-05	0.0132826	TRIM51	166
ENSG00000177992.9	6.82094	4.50901	22.2069	5.21386e-06	0.00276478	SPATA31E1	167
ENSG00000277494.1	6.82702	3.31397	24.6524	1.69542e-06	0.00130361	GPIHBP1	168
ENSG00000186191.7	7.12186	4.38355	25.59	1.10008e-06	0.000995116	BPIFB4	169
ENSG00000157060.12	7.1836	3.55388	18.403	3.07762e-05	0.00845138	SHCBP1L	170
ENSG00000137674.3	7.22381	6.67511	22.868	1.04248e-05	0.00440404	MMP20	171
ENSG00000277322.1	7.26853	8.90627	19.5606	0.000218864	0.0282831	GOLGA6L6	172
ENSG00000259236.1	7.32948	5.02782	19.4222	2.23743e-05	0.00713363	GOLGA8VP	173
ENSG00000167390.8	7.42675	4.24199	23.5631	2.79022e-06	0.00178783	POM121L3P	174
ENSG00000133105.5	7.53026	4.51407	30.1041	1.49888e-07	0.000177306	RXFP2	175
ENSG00000186487.15	7.60646	4.72484	19.8301	1.57811e-05	0.00591907	MYT1L	176
ENSG00000130561.14	7.64758	3.804	24.43	1.86546e-06	0.00136605	SAG	177
ENSG00000187527.8	7.73852	4.49556	27.0217	5.83121e-07	0.000640517	ATP13A5	178
ENSG00000130595.14	7.8045	5.80485	30.9904	1.42878e-07	0.000177306	TNNT3	179
ENSG00000171560.12	7.80572	3.19059	20.2708	1.26751e-05	0.00512943	FGA	180
ENSG00000236396.5	7.95965	4.01732	25.0722	1.43283e-06	0.00122412	SLC35G4	181
ENSG00000143921.6	7.98556	5.23175	19.848	2.11128e-05	0.00690791	ABCG8	182
ENSG00000213394.3	8.03379	4.29586	23.5099	2.92114e-06	0.00179685	ENSG00000213394	183
ENSG00000197079.6	8.26811	3.92862	26.6898	6.91862e-07	0.000709297	KRT35	184
ENSG00000219061.4	8.26904	6.36121	36.2591	1.09148e-08	2.39783e-05	TRIM51FP	185
ENSG00000134365.10	8.38841	5.94579	26.955	8.20911e-07	0.000788998	CFHR4	186
ENSG00000174990.4	8.61683	3.8295	35.3786	1.59692e-08	2.7286e-05	CA5A	187
ENSG00000187812.10	9.80944	7.1572	60.6168	6.842e-13	1.05216e-08	ENSG00000187812	188
ENSG00000118113.9	10.0245	5.40396	41.2166	1.48784e-09	4.576e-06	MMP8	189
ENSG00000204479.4	10.4781	4.83589	44.1695	5.02461e-10	2.24649e-06	PRAMEF17	190

## Sheet: Supplementary Table 3
Supplementary Table S3. Ingenuity Pathway Analysis suggests upstream regulators associated with significantly differentially expressed genes.
Upstream Regulator	Expr Log Ratio	Molecule Type	Predicted Activation State	Activation z-score	p-value of overlap	Target molecules in dataset	Mechanistic Network
CAV1		transmembrane receptor	Activated	2.219	6.6e-05	AFP,EGR1,FOS,FOXA1,GRM1,NR4A1,SERPINE1	54 (20)
GFRA2		transmembrane receptor			0.000177	EGR1,FOSB	14 (7)
SIAH2		transcription regulator			1.97e-09	ACPP,CYP24A1,DHCR24,KLK3,NDRG1,PMEPA1,TMPRSS2	46 (10)
FOXA1	-2.65	transcription regulator		0.46	2.26e-09	AFP,CPS1,FOXA1,GREB1,KLK2,KLK3,KRT16,MUC5AC,NPY,NR4A2,PAX6,TMPRSS2
NCOR1		transcription regulator			2.69e-08	ACPP,AFP,AZGP1,DHCR24,FASN,KLK3,NDRG1,PMEPA1,SORD	25 (3)
CCND1		transcription regulator	Activated	3.554	3.23e-07	ABCC4,AREG,AZGP1,COL20A1,DHCR24,KLK2,KLK3,KLK4,PMEPA1,RAB3B,ST6GALNAC1,TMPRSS2,TMSB15A,TRPM8	32 (4)
HDAC1		transcription regulator		0.378	7.97e-07	ATF3,EGR1,FOS,GRM1,KLK2,KLK3,LGR6,MYH4,NEFH,OLFM4,PAX2,RAG1	39 (7)
Ncoa6		transcription regulator			1.09e-06	AREG,FASN,FOS,SERPINE1
CREB1		transcription regulator		1.615	8.63e-06	ADGRA1,ARFGEF3,ATF3,CDH8,CHRNA1,EGR1,FASN,FOS,FOSB,MUC5AC,NPY,NR4A1,NR4A2,NR4A3,RP1,SPHKAP	38 (9)
PA2G4		transcription regulator			3.69e-05	KLK2,KLK3,TMPRSS2
CREBBP		transcription regulator		1.231	5.38e-05	CYP24A1,EGR1,FOS,FOSB,GRM1,KLK3,MPO,NDRG1,NR4A1,NR4A2,NR4A3,TMPRSS2	64 (14)
HMGN1		transcription regulator			6.11e-05	AZGP1,FGA,FOS,FOSB
SRF		transcription regulator			6.56e-05	EGR1,FOS,FOSB,GPM6A,MALAT1,MYH2,MYH4,NR4A1,NR4A2,PCDH15,SERPINB10	32 (5)
ELK3		transcription regulator			7.16e-05	EGR1,FOS,SERPINE1	26 (5)
FOS	5.226	transcription regulator		-1.241	8.67e-05	ATF3,EGR1,FASN,FGA,FOS,FOSB,FOXA1,GREB1,MALAT1,MMP8,NPY,NR4A1,PMEPA1,SERPINE1	43 (10)
WT1		transcription regulator		0.922	9.54e-05	AREG,EGR1,ELK4,FOSB,NDRG1,NR4A2,PAX2,SERPINE1,SRSF6	45 (7)
UXT		transcription regulator		1.901	0.000105	KLK3,KLK4,PMEPA1,SORD
TLE1		transcription regulator			0.000123	ATF3,EGR1,FOS	22 (4)
ELK4	-2.939	transcription regulator			0.000123	EGR1,FOS,NR4A1	32 (6)
ERG		transcription regulator		1	0.000142	ABCC4,FOSB,KLK2,KLK3,NDRG1,NR4A2,TMPRSS2,ZBTB16
EZH2		transcription regulator			0.000164	ATF3,BMPR1B,CA5A,EGR1,FOXA1,KLK3,MYH4,NDRG1,PAX6,TMPRSS2	55 (10)
KAT5		transcription regulator	Activated	2	0.000167	AFP,KLK3,KRT35,PCDH15,RAG1,SYCP1
JUN		transcription regulator		1.768	0.000198	AFP,ATF3,FOS,FOXA1,GREB1,KRT16,LBP,MMP8,NEFH,NR4A1,PADI4,SERPINE1	54 (14)
DACH1		transcription regulator			0.000207	EGR1,FOS,KLK3,SERPINE1	38 (9)
PTPN11		phosphatase	Activated	2.207	0.000171	EGR1,FASN,FOS,MPO,OLFM4	51 (20)
AGR2		other			1.55e-05	AREG,EGR1,FOS
INS		other		0.986	1.75e-05	ACACA,EGR1,FASN,FOS,FOSB,NPY,NR4A1,SLC2A2	45 (14)
RETN		other		-0.129	2.21e-05	ACACA,FASN,FOS,NPY,SERPINE1	68 (17)
KISS1		other		0	2.26e-05	EGR1,FOS,KLK3,NPY	40 (15)
GNRH1		other		0.516	7.87e-05	CHRNA4,EGR1,FOS,FOSB,PPP3CA	54 (21)
Hmgn3		other			9.22e-05	AZGP1,FGA,PAX6,SLC2A2
CCK		other			0.000155	EGR1,FOS,NPY	57 (19)
C1QL1		other			0.000177	FOS,NR4A1	17 (4)
PTH		other	Activated	2.107	0.000199	AREG,CYP24A1,FOS,FOSB,NR4A1,NR4A2,SLC34A1	32 (14)
PCGEM1		other		-1.969	0.000254	ACACA,CANT1,DHCR24,FASN
miR-217-5p (and other miRNAs w/seed ACUGCAU)		mature microrna			7.16e-05	ACACA,FASN,NR4A2
AR		ligand-dependent nuclear receptor	Inhibited	-2.648	1.64e-09	ABCC4,ACPP,AZGP1,CHRNA1,DHCR24,EGR1,ELK4,FOXA1,KLK2,KLK3,MSMB,NDRG1,PMEPA1,SCEL,SERPINE1,SLC45A3,SORD,TMPRSS2,ZBTB16	67 (17)
NR4A1	3.052	ligand-dependent nuclear receptor		0.152	8.72e-06	ABCG8,ACACA,ATF3,FASN,MUC5AC,NPY,NR4A2,NR4A3,PRKAG3	41 (12)
RXRA		ligand-dependent nuclear receptor		-0.564	3.74e-05	ACACA,ACSL3,CYP24A1,DRD2,FASN,FOS,FOXA1,MPO,SLC2A2,SLC34A1	42 (15)
NR1D1		ligand-dependent nuclear receptor		-1.98	0.000207	ACACA,EGR1,FASN,FOS	5 (2)
MAP2K5		kinase		1.969	1.86e-05	CYP24A1,FOS,NR4A1,NR4A3	42 (11)
PRKDC		kinase			1.86e-05	FASN,GREB1,KLK3,TMPRSS2	28 (4)
TNK2		kinase			5.94e-05	KLK2,KLK3
MAP3K1		kinase		1.951	6.06e-05	ATF3,EGR1,FOS,MYH2,SERPINE1	54 (20)
EPHB1		kinase			7.16e-05	EGR1,FOS,SERPINE1	53 (20)
GCK		kinase			8.07e-05	CA5A,FASN,NPY,SLC2A2	42 (14)
KCNE3		ion channel			0.000196	ACPP,FOSB,HEPHL1,NR4A1,NR4A2
FGF19		growth factor	Activated	2.425	4.33e-06	ACACA,AFP,AREG,EGR1,FASN,FOS,SLC2A2	49 (14)
LEP		growth factor		1.808	8.04e-06	ABCG8,ACACA,CPS1,CYP24A1,DRD2,EGR1,FASN,FOS,MUC5AC,NPY,SERPINE1,SLC2A2,SORD,STEAP4	48 (15)
EGF		growth factor	Activated	2.098	8.91e-06	AFP,AREG,ATF3,CPB2,EGR1,FASN,FOS,FOSB,KLK3,KRT16,MUC5AC,NR4A1,NR4A2,NR4A3,SERPINE1	50 (23)
FGF21		growth factor		-0.342	2.48e-05	ACACA,EGR1,FASN,FOS,SERPINE1	45 (19)
NGF		growth factor		1.029	9.52e-05	ATF3,DRD2,EGR1,FOS,KLK3,NPY,NR4A1,TRPA1	44 (15)
AGT		growth factor		1.496	0.000194	ASAH2,ATF3,EGR1,FASN,FOS,MMP20,NDRG1,NPY,NR4A1,NR4A2,SERPINE1,SLC5A2	49 (15)
Pde		group		-1	4.21e-07	FOS,NR4A1,NR4A2,NR4A3
Insulin		group		1.013	6.61e-06	ACACA,EGR1,FASN,FOS,FOSB,KLK3,NPY,NR4A1,NR4A2,NR4A3,SERPINE1,SLC2A2,SLC5A2	50 (14)
Pkc(s)		group	Activated	2.209	4.33e-05	ATF3,EGR1,FOS,MUC5AC,NR4A1,NR4A2,NR4A3,P4HB,SERPINE1	58 (18)
TCF		group			7.56e-05	CYP24A1,EGR1,FOS,KLK2,KLK3,SERPINE1	35 (7)
Histone h3		group			0.000132	AFP,EGR1,FASN,FOS,FOXA1,KLK2,KLK3,PNLIPRP2,SLC2A2,SRRM2,TFAP2D,TMPRSS2
Hdac		group	Inhibited	-2.576	0.000243	AREG,ATF3,CYP24A1,EGR1,FOS,FOXA1,NR4A1	41 (12)
ADRA1B		g-protein coupled receptor			1.61e-06	EGR1,FOS,NPY,NR4A1,NR4A2,PPP3CA	55 (16)
ADRA1D		g-protein coupled receptor			3.07e-05	EGR1,FOS,NR4A1,NR4A2,PPP3CA	56 (14)
MC1R		g-protein coupled receptor			3.69e-05	NR4A1,NR4A2,NR4A3	44 (7)
ADRA1A		g-protein coupled receptor			4.16e-05	EGR1,FOS,NR4A1,NR4A2,PPP3CA	57 (19)
DRD1		g-protein coupled receptor			7.16e-05	EGR1,FOS,FOSB	37 (18)
IRS2		enzyme		0.4	1.38e-05	ACACA,EGR1,FASN,FOS,SLC2A2	42 (13)
UGT2B17		enzyme			2.47e-05	KLK3,KLK4,TMPRSS2	34 (6)
UGT2B15		enzyme			2.47e-05	KLK3,KLK4,TMPRSS2	34 (6)
DBH		enzyme			3.69e-05	DRD2,FOS,NPY
LIPE		enzyme			4.87e-05	ATF3,EGR1,FASN,FOS,MYH4,NPY,NR4A1	53 (20)
FBXO25		enzyme			5.94e-05	EGR1,FOS
MYH1		enzyme			5.94e-05	MYH2,MYH4
TH		enzyme			5.94e-05	FOS,NPY
XRCC5		enzyme			9.49e-05	FASN,KLK3,TMPRSS2
SOD2		enzyme			0.000108	ACPP,ALOX12B,KCNN2,MMP8,SERPINE1,TRPM8
PLCG1		enzyme			0.000123	EGR1,FOS,SERPINE1	47 (18)
RAB7A		enzyme			0.000177	EGR1,FOS	43 (19)
CYP7A1		enzyme			0.000193	ABCG8,ACACA,FASN
HRAS		enzyme		1.811	0.000195	AFP,AREG,BPIFB4,CYP24A1,EGR1,FASN,FOS,FOSB,KRT16,P4HB,PDLIM5,PMEPA1,SERPINE1,SLC2A2	44 (20)
WDR5		enzyme			0.000236	KLK2,KLK3,TMPRSS2
IL1B		cytokine	Activated	2.112	3.75e-06	ACPP,ASAH2,ATF3,CPB2,EGR1,FOS,FOSB,KLK2,LBP,MMP8,MUC3A,MUC5AC,NPY,NR4A1,NR4A2,NR4A3,P4HB,PAX6,SERPINE1,SLC2A2,SLC5A2	58 (19)
IL6		cytokine		1.95	1.36e-05	AFP,AREG,ATF3,CPB2,EGR1,FGA,FOS,KLK3,LBP,MMP8,MPO,NPY,PRPH,RAG1,SERPINE1,SLC2A2,SLC5A2,STEAP4	71 (18)
OSM		cytokine		1.708	1.68e-05	ABCC4,ACSL3,AFP,CDH8,DHCR24,FASN,FGA,FOS,HTR3A,KRT16,LBP,MMP8,PDLIM5,SERPINE1,SORD	56 (9)
LIF		cytokine		0.657	2.35e-05	ACACA,AFP,AREG,EGR1,FOS,LBP,NPY,PAX6,PRPH	47 (12)
CNTF		cytokine		0.298	3.92e-05	DRD2,EGR1,FASN,FOS,LBP,NPY	47 (12)
PDGF BB		complex	Activated	2.999	7.92e-06	AREG,ASAH2,ATF3,EGR1,FASN,FOS,FOSB,LBP,NR4A1,NR4A2,NR4A3,SERPINE1	42 (18)
Calcineurin protein(s)		complex		0.614	1.01e-05	EGR1,FOS,NR4A1,NR4A2,NR4A3,SERPINE1	44 (20)
LDL		complex	Activated	2.368	0.000119	ATF3,EGR1,FOS,FOSB,MMP8,NR4A1,NR4A2,NR4A3,SERPINE1	63 (18)
Ap1		complex		1.342	0.000199	ATF3,FOS,KLK3,MUC5AC,NDRG1,PADI4,SERPINE1	26 (5)
SB 216763		chemical toxicant		0.633	5.15e-07	ACACA,FASN,FOSB,NR4A1,NR4A2,NR4A3	54 (16)
1-methyl-4-phenyl-1,2,3,6-tetrahydropyridine		chemical toxicant		0.57	9.49e-07	EGR1,FOS,FOSB,GRM1,MPO,NR4A1,NR4A2	53 (19)
6-hydroxydopamine		chemical toxicant		-1.067	4.5e-05	DRD2,FOS,FOSB,NPY,NR4A2,P4HB	57 (16)
metribolone		chemical reagent	Inhibited	-4.223	4.18e-20	ABCC4,ACACA,ACPP,ACSL3,AZGP1,BMPR1B,DHCR24,EGR1,ELK4,FASN,FOS,KCNN2,KLK2,KLK3,KLK4,MCCC2,NCAPD3,NDRG1,PAX2,PMEPA1,SORD,ST6GALNAC1,TMPRSS2	57 (12)
25-hydroxycholesterol		chemical reagent	Activated	2.63	6.24e-07	ATF3,FASN,FOS,FOSB,NR4A1,NR4A2,NR4A3	28 (6)
GnRH-A		chemical reagent	Activated	2.618	1.4e-06	ATF3,EGR1,FOS,FOSB,NR4A1,SAG,SERPINE1	39 (12)
methylselenic acid		chemical reagent		1.914	4.45e-06	ABCC4,ACPP,ACSL3,ATF3,DHCR24,FOXA1,KLK2,KLK3,NDRG1,TMPRSS2,ZBTB16	28 (3)
6,7-dinitroquinoxaline-2,3-dione		chemical reagent			8.93e-06	EGR1,FOS,FOSB	16 (4)
A23187		chemical reagent	Activated	2.589	2.52e-05	ATF3,EGR1,FOS,FOSB,MYH2,NR4A1,SERPINE1	44 (16)
cycloheximide		chemical reagent		1.881	2.83e-05	AFP,AREG,CYP24A1,DRD2,EGR1,FOS,FOSB,GREB1,KLK3,NR4A1,SERPINB10,SERPINE1	41 (18)
ST3-Hel2A-2		chemical reagent			7.16e-05	ATF3,FOS,NR4A2
SKF-38393		chemical reagent			0.000123	EGR1,FOS,NPY	43 (20)
5-N-ethylcarboxamido adenosine		chemical reagent		0.633	0.000167	EGR1,FOXA1,NR4A1,NR4A2,NR4A3,SERPINE1	54 (18)
clozapine		chemical drug	Activated	2.206	9.75e-10	ACACA,DRD2,EGR1,FASN,FOS,FOXA1,NR4A1,NR4A2,NR4A3	43 (14)
fluphenazine		chemical drug		1.94	5.11e-08	FOS,NR4A1,NR4A2,NR4A3
raclopride		chemical drug		1.94	1.18e-07	FOS,NR4A1,NR4A2,NR4A3
dalfampridine		chemical drug	Activated	2.449	7.01e-07	ATF3,EGR1,FOS,FOSB,NR4A1,NR4A2	40 (15)
risperidone		chemical drug	Activated	2.165	7.82e-07	DRD2,FOS,NR4A1,NR4A2,NR4A3	35 (12)
bicalutamide		chemical drug		1.709	8.13e-07	FOS,KLK3,KLK4,PMEPA1,SORD,TMPRSS2	45 (9)
methamphetamine		chemical drug		0.094	1.69e-06	DRD2,EGR1,FOS,FOSB,NPY,NR4A1,PPP3CA	46 (14)
haloperidol		chemical drug	Activated	2.58	4.68e-06	DRD2,EGR1,FOS,FOSB,NR4A1,NR4A2,NR4A3	39 (14)
acadesine		chemical drug			5.84e-06	ACACA,EGR1,FASN,NPY	35 (13)
methylphenidate		chemical drug		1.177	9.69e-06	EGR1,FOS,FOSB,NPY	24 (10)
isoprenaline		chemical drug		1.964	1.22e-05	FOS,NR4A1,NR4A2,NR4A3	40 (12)
resveratrol		chemical drug		1.01	1.52e-05	ATF3,EGR1,FASN,FOS,KLK2,KLK3,MALAT1,MPO,MUC5AC,SERPINE1,SLC2A2	55 (16)
naloxone		chemical drug		-1.099	1.52e-05	FOS,NPY,NR4A1,NR4A3	47 (17)
volinanserin		chemical drug			1.55e-05	EGR1,FOS,GRM1	18 (4)
Sch-23390		chemical drug		-1.338	2.26e-05	EGR1,FOS,FOSB,PPP3CA	37 (17)
potassium chloride		chemical drug	Activated	2.198	4.5e-05	ATF3,EGR1,FOS,NR4A1,NR4A2,NR4A3	39 (13)
digoxin		chemical drug			5.24e-05	ACACA,FASN,NDRG1
glemanserin		chemical drug			5.94e-05	NR4A1,NR4A3
abiraterone		chemical drug			5.94e-05	KLK3,TMPRSS2
olanzapine		chemical drug		1.751	0.000108	ATF3,DRD2,FOS,NR4A1,NR4A2,NR4A3	21 (8)
dexamethasone		chemical drug		-0.403	0.00012	ACACA,AFP,AREG,C8A,CPB2,CPS1,CYP24A1,DHCR24,EGR1,ERN2,FASN,FGA,FOS,FOSB,KLK2,LBP,MMP8,MSMB,MUC5AC,NPY,NR4A1,PAX6,PNLIPRP2,SERPINE1,SLC2A2,SLC45A3,SLC5A2,ZBTB16	69 (16)
prazosin		chemical drug			0.000123	EGR1,FOS,NR4A1	41 (15)
cocaine		chemical drug		1.98	0.000132	DRD2,EGR1,FOS,FOSB,GRM1,NPY,NR4A1,NR4A3	43 (16)
quetiapine		chemical drug			0.000155	DRD2,NR4A1,NR4A3
caffeine		chemical drug		1.052	0.000159	EGR1,FASN,FOS,FOSB,NR4A1	49 (18)
atipamezole		chemical drug			0.000177	EGR1,FOS
yohimbine		chemical drug			0.000177	EGR1,FOS	44 (15)
troglitazone		chemical drug		0.745	0.00018	ATF3,EGR1,FASN,FOS,KLK3,MPO,NDRG1,NR4A1,NR4A3,SERPINE1,SLC2A2	53 (18)
nimodipine		chemical drug			0.000193	FOS,NR4A1,NR4A2	32 (7)
glucocorticoid		chemical drug	Inhibited	-2.278	0.000198	AFP,CYP24A1,FASN,KLK2,KLK3,NPY,NR4A2,SERPINE1,ZBTB16	36 (9)
carbamylcholine		chemical drug		1.97	0.000207	CHRNA4,EGR1,FOS,NR4A1	45 (16)
pilocarpine		chemical drug			0.000236	FOS,FOSB,NPY	37 (12)
streptozocin		chemical drug		0.976	0.000244	ABCG8,ACACA,ATF3,FASN,FOS,NPY,SERPINE1,SLC2A2	46 (15)
lipopolysaccharide		chemical drug	Activated	2.331	0.000254	ABCC4,ABCG8,AREG,ATF3,AZGP1,CPB2,DHCR24,DMBT1,EGR1,FASN,FOS,FOSB,FOXA1,LBP,MMP8,MPO,MUC5AC,NR4A1,NR4A2,NR4A3,P4HB,RAB3B,SERPINE1,SLC2A2,SLC5A2,STEAP4,TNNT3	66 (18)
pioglitazone		chemical drug		1.134	0.000262	EGR1,FOS,KLK3,NR4A1,NR4A3,SERPINE1,SLC2A2	57 (20)
LY294002		chemical - kinase inhibitor		-0.437	8.91e-06	ACACA,ATF3,CFHR4,DHCR24,EGR1,FASN,FOS,FOSB,NDRG1,NEFH,NR4A1,NR4A2,NR4A3,SERPINE1,ZBTB16	70 (20)
H89		chemical - kinase inhibitor	Inhibited	-2.208	1.16e-05	AREG,DMRT1,EGR1,FOS,MUC5AC,NR4A1,NR4A2,SERPINE1	40 (19)
U0126		chemical - kinase inhibitor	Inhibited	-2.798	2.87e-05	AREG,ATF3,CYP24A1,EGR1,FOS,FOSB,KLK3,MUC5AC,NPY,NR4A1,NR4A2,NR4A3,PAX6,SERPINE1	51 (18)
pCPT-cAMP		chemical - kinase inhibitor			5.24e-05	EGR1,FOS,NR4A1	31 (10)
SB203580		chemical - kinase inhibitor	Inhibited	-2.332	0.000118	ATF3,EGR1,FOS,FOSB,MMP8,MUC5AC,NEFH,NR4A1,PAX2,SERPINE1,TRPA1	61 (20)
bisindolylmaleimide I		chemical - kinase inhibitor		-1.664	0.000142	EGR1,FOS,KLK3,NR4A1,NR4A2,SERPINE1	57 (19)
bicuculline		chemical - endogenous non-mammalian	Activated	2.381	1.83e-06	ATF3,EGR1,FOS,FOSB,NR4A1,NR4A2	42 (17)
bisphenol A		chemical - endogenous non-mammalian	Activated	2.562	4.62e-05	EGR1,FOS,LBP,NR4A1,NR4A2,NR4A3,PAX6	58 (17)
anisomycin		chemical - endogenous non-mammalian	Activated	2.169	6.06e-05	ATF3,EGR1,FOS,NR4A1,SERPINE1	52 (18)
dihydrotestosterone		chemical - endogenous mammalian	Inhibited	-2.506	1.09e-09	ABCC4,ACACA,ACPP,AREG,AZGP1,DHCR24,EGR1,FASN,FOS,KLK2,KLK3,KLK4,MSMB,MYH4,NDRG1,NR4A1,PMEPA1,RAB3B,ST6GALNAC1,TMPRSS2,TRPM8	53 (14)
palmitic acid		chemical - endogenous mammalian		0.979	1.53e-07	ACACA,ATF3,FASN,FOS,NPY,NR4A1,NR4A2,NR4A3,PAX6,SERPINE1,SLC2A2	54 (17)
leucine		chemical - endogenous mammalian		-0.692	2.66e-06	ACACA,ATF3,FASN,FOS,NR4A1	47 (16)
platelet activating factor		chemical - endogenous mammalian	Activated	2.429	3.32e-06	EGR1,FOS,MMP8,MUC5AC,NR4A1,SERPINE1	58 (19)
leukotriene D4		chemical - endogenous mammalian		1.793	4.13e-06	ATF3,EGR1,NDRG1,NR4A1,NR4A2,NR4A3	35 (8)
ethanol		chemical - endogenous mammalian		0.92	6.8e-06	ACACA,ATF3,CHRNA4,DRD2,EGR1,FASN,FOS,FOSB,GPM6A,MPO,NPY,SERPINE1,SLC2A2	49 (13)
fatty acid		chemical - endogenous mammalian	Activated	2.2	1.04e-05	ACACA,FASN,NPY,NR4A1,NR4A2,NR4A3,SERPINE1	50 (17)
K+		chemical - endogenous mammalian		1.498	1.38e-05	ATF3,EGR1,FOS,NR4A1,NR4A2	44 (14)
acetic acid		chemical - endogenous mammalian			2.47e-05	EGR1,FOS,MPO
Ca2+		chemical - endogenous mammalian		1.98	3.86e-05	ATF3,EGR1,FASN,FOS,MYH2,NDRG1,NPY,NR4A1,NR4A3,SERPINE1	48 (19)
7beta-hydroxycholesterol		chemical - endogenous mammalian			5.94e-05	NR4A1,NR4A2
mannose		chemical - endogenous mammalian			9.49e-05	FASN,FOS,NR4A1	44 (9)
L-triiodothyronine		chemical - endogenous mammalian		-0.921	0.000118	AFP,EGR1,FASN,FGA,FOS,KRT16,MUC5AC,NPY,NR4A1,SERPINE1,SLC2A2	64 (20)
10E,12Z-octadecadienoic acid		chemical - endogenous mammalian	Activated	2.12	0.000127	ATF3,FASN,NR4A1,NR4A2,NR4A3	22 (7)
2-amino-3-phosphonopropionic acid		chemical - endogenous mammalian			0.000177	EGR1,FOS	33 (7)
epoprostenol		chemical - endogenous mammalian			0.000193	EGR1,FOS,SERPINE1	40 (12)
progesterone		chemical - endogenous mammalian		-0.641	0.000224	ACPP,AREG,ATF3,DRD2,EGR1,FOS,GREB1,KLK2,KLK3,MPO,NDRG1,NPY,NR4A1,PPM1H	61 (18)
oleic acid		chemical - endogenous mammalian		0.577	0.000226	ACACA,FASN,FOS,NPY,NR4A1,SERPINE1	43 (16)
beta-estradiol		chemical - endogenous mammalian	Activated	2.493	0.000269	ACPP,AFP,AREG,ATF3,BMPR1B,CFHR4,CLCA2,CYP24A1,DRD2,EGR1,FASN,FOS,FOSB,FOXA1,GREB1,GRHL2,KCNN2,KLK3,KRT16,MPO,MSMB,NDRG1,NR4A1,NR4A3,PADI4,PPP3CA,SORD,TNNT3	68 (19)
ghrelin		biologic drug		-0.594	1.71e-08	ACACA,EGR1,FASN,FOS	34 (7)

## Sheet: Supplementary Table 4
	Low Impact	High Impact	TF Edge Total	p-val	High Impact Edges/TF Edge Total
AHR	30	848	878	3.5e-138	96.5831
AP3D1	120	1362	1482	5.95e-161	91.9028
AR	37	1132	1169	3.32e-187	96.8349
ARHGEF7	40	824	864	1.12e-123	95.3704
ARNT	36	931	967	2.12e-148	96.2771
ARNT2	20	579	599	2.47e-95	96.6611
ARNTL	2	186	188	6.16e-37	98.9362
ASCL2	2	53	55	1.2e-09	96.3636
ATF1	18	666	684	5.72e-115	97.3684
ATF2	42	1104	1146	2.16e-176	96.3351
ATF3	24	761	785	2.71e-127	96.9427
ATF4	34	921	955	1.8e-148	96.4398
ATF6	14	312	326	7.87e-49	95.7055
ATM	33	1087	1120	1.33e-182	97.0536
ATOH1	6	89	95	3.56e-13	93.6842
BANP	31	676	707	1.97e-103	95.6153
BATF	17	384	401	5.54e-60	95.7606
BCL6	74	1076	1150	1.27e-142	93.5652
BCL6B	55	1051	1106	1.03e-153	95.0271
BDP1	6	406	412	6.58e-77	98.5437
BHLHE40	27	690	717	4.65e-110	96.2343
BRCA1	65	1189	1254	3.06e-171	94.8166
CABLES2	28	920	948	1.07e-154	97.0464
CBFB	14	448	462	1.11e-75	96.9697
CD40	40	824	864	1.12e-123	95.3704
CEBPA	70	1146	1216	7.27e-159	94.2434
CEBPB	72	1199	1271	3.64e-167	94.3352
CEBPD	67	1107	1174	5.03e-154	94.293
CEBPE	66	1074	1140	1.17e-148	94.2105
CEBPG	66	1053	1119	1.01e-144	94.1019
CEBPZ	43	1139	1182	2.82e-182	96.3621
CHURC1	54	971	1025	2.44e-139	94.7317
CLOCK	6	198	204	2.1e-34	97.0588
CNOT3	15	467	482	2.19e-78	96.888
CREB1	19	659	678	2.05e-112	97.1976
CREM	20	619	639	2.69e-103	96.8701
CRTC2	1	42	43	1.94e-08	97.6744
CTBP1	2	101	103	2.44e-19	98.0583
CTCF	11	274	285	2.65e-44	96.1404
CUX1	45	1198	1243	7.14e-192	96.3797
DBP	70	1178	1248	6.97e-165	94.391
DDIT3	28	739	767	1.07e-118	96.3494
DEAF1	20	430	450	4.39e-66	95.5556
E2F1	79	1141	1220	9.97e-151	93.5246
E2F2	60	1087	1147	3.48e-156	94.769
E2F3	76	1054	1130	4.87e-137	93.2743
E2F4	76	1038	1114	4.12e-134	93.1777
E2F5	61	1086	1147	3.94e-155	94.6818
E2F6	59	1231	1290	1.1e-184	95.4264
E2F7	61	1074	1135	7.42e-153	94.6256
EBF1	3	60	63	4.1e-10	95.2381
EFNA2	88	736	824	1.72e-73	89.3204
EGR1	41	964	1005	6.61e-150	95.9204
EGR2	51	928	979	9.11e-134	94.7906
EGR3	42	891	933	9.19e-135	95.4984
EGR4	7	294	301	1.24e-52	97.6744
ELF1	62	1030	1092	1.05e-143	94.3223
ELF2	16	719	735	4.11e-128	97.8231
ELF4	121	1085	1206	1.59e-112	89.9668
ELF5	58	1031	1089	2.8e-147	94.674
ELK1	78	1013	1091	4.48e-128	92.8506
ELK3	44	1018	1062	1.56e-157	95.8569
ELK4	42	1009	1051	1e-157	96.0038
EP300	91	1381	1472	1.01e-185	93.8179
EPAS1	11	579	590	7.87e-106	98.1356
ERF	102	1090	1192	3.67e-125	91.443
ERG	58	1072	1130	4.5e-155	94.8673
ESR1	25	987	1012	1.2e-171	97.5296
ESR2	14	444	458	7.02e-75	96.9432
ESRRA	3	89	92	8.35e-16	96.7391
ESRRB	2	60	62	4.9e-11	96.7742
ETS1	76	1127	1203	1.75e-150	93.6825
ETS2	60	1101	1161	7.55e-159	94.832
ETV1	36	1012	1048	2.09e-164	96.5649
ETV3	198	1096	1294	9.99e-77	84.6986
ETV4	68	978	1046	3.3e-129	93.499
ETV5	67	1012	1079	2.8e-136	93.7905
ETV6	42	1046	1088	5.59e-165	96.1397
ETV7	36	1038	1074	1.45e-169	96.648
FERD3L	22	662	684	1.04e-109	96.7836
FEV	25	909	934	6.96e-156	97.3233
FGF9	10	279	289	2.68e-46	96.5398
FLI1	59	1072	1131	3.35e-154	94.7834
FOS	67	1170	1237	6.58e-166	94.5837
FOSB	58	1087	1145	6.2e-158	94.9345
FOSL1	58	1096	1154	1.18e-159	94.974
FOSL2	60	1096	1156	6.75e-158	94.8097
FOXA1	65	1301	1366	1.13e-192	95.2416
FOXA2	250	1441	1691	1.43e-104	85.2158
FOXD3	131	1390	1521	1.53e-158	91.3872
FOXG1	409	1557	1966	9.8e-66	79.1963
FOXJ3	459	1515	1974	5.69e-49	76.7477
FOXL1	620	1577	2197	1.79e-25	71.7797
FOXM1	66	1225	1291	3.18e-177	94.8877
FOXN1	5	177	182	2.74e-31	97.2527
FOXO1	485	1582	2067	8.5e-50	76.536
FOXO4	491	1537	2028	3.13e-44	75.789
FOXP3	69	1321	1390	6.53e-193	95.036
GABPA	58	1034	1092	7.56e-148	94.6886
GATA1	78	989	1067	9.82e-124	92.6898
GATA2	62	1121	1183	6.5e-161	94.7591
GATA3	65	1088	1153	4.07e-152	94.3625
GATA4	165	1437	1602	1.02e-145	89.7004
GATA5	74	1281	1355	5.97e-181	94.5387
GATA6	124	1365	1489	8.71e-159	91.6723
GC	32	784	816	1.59e-123	96.0784
GCM1	6	106	112	2.29e-16	94.6429
GCM2	5	144	149	1.09e-24	96.6443
GDNF	26	386	412	1.29e-52	93.6893
GEN1	79	992	1071	1.49e-123	92.6237
GLI1	23	508	531	2.18e-78	95.6685
GLI2	17	351	368	1.36e-53	95.3804
GLI3	17	331	348	9.5e-50	95.1149
GLIS2	55	872	927	7.61e-120	94.0669
GMEB1	74	965	1039	2.62e-122	92.8778
GSC	64	759	823	2.07e-92	92.2236
GTF2A1	18	521	539	6.28e-86	96.6605
GTF2A2	18	519	537	1.57e-85	96.648
GTF2I	60	1050	1110	3.64e-149	94.5946
GTF2IRD1	42	1049	1091	1.44e-165	96.1503
GTF3C2	28	586	614	8.13e-89	95.4397
HAND1	33	921	954	1.65e-149	96.5409
HBP1	507	1419	1926	6.22e-31	73.676
HDAC1	37	667	704	2.7e-96	94.7443
HES1	38	977	1015	1.97e-155	96.2562
HIC1	61	1049	1110	3.98e-148	94.5045
HIC2	58	993	1051	4.35e-140	94.4814
HIF1A	42	1057	1099	3.86e-167	96.1783
HINFP	3	267	270	2.39e-52	98.8889
HIVEP2	5	117	122	2.27e-19	95.9016
HMGA1	54	1271	1325	3.27e-197	95.9245
HNF1A	69	1268	1337	8.61e-183	94.8392
HNF4A	28	834	862	1.61e-137	96.7517
HNF4G	17	381	398	2.12e-59	95.7286
HOXA10	118	1390	1508	2.69e-167	92.1751
HOXA3	47	1086	1133	6.8e-168	95.8517
HOXB2	898	1670	2568	3.57e-05	65.0312
HSF1	69	1281	1350	2.87e-185	94.8889
HSF2	103	1327	1430	1.16e-166	92.7972
HSF4	65	1036	1101	2.33e-142	94.0963
ID4	2	173	175	3.15e-34	98.8571
IKZF1	44	958	1002	7.29e-146	95.6088
IL10	103	270	373	3.94e-06	72.3861
ING4	10	205	215	8e-32	95.3488
IRF3	73	1042	1115	3.94e-137	93.4529
IRF4	52	1215	1267	3.21e-188	95.8958
IRF5	484	1393	1877	8.83e-33	74.2142
IRF8	770	1627	2397	7.13e-12	67.8765
JUN	63	1300	1363	2.6e-194	95.3778
JUNB	58	1154	1212	9.11e-171	95.2145
JUND	62	1149	1211	3.04e-166	94.8803
KCNH8	9	401	410	5.71e-72	97.8049
KLF1	1	84	85	4.22e-17	98.8235
KLF12	53	1031	1084	1.14e-151	95.1107
KLF13	46	965	1011	2.38e-145	95.45
KLF15	4	101	105	3.45e-17	96.1905
KLF16	5	155	160	7.03e-27	96.875
KLF2	13	387	400	1.36e-64	96.75
KLF3	5	198	203	1.58e-35	97.5369
KLF4	78	1005	1083	1.26e-126	92.7978
KLF5	9	287	296	6.01e-49	96.9595
KLF6	85	995	1080	7.36e-120	92.1296
KLF7	11	420	431	1.95e-73	97.4478
KLF8	1	52	53	1.76e-10	98.1132
LEF1	74	1272	1346	3e-179	94.5022
LTF	34	849	883	2.75e-134	96.1495
MAF	19	593	612	3.41e-99	96.8954
MAFA	64	1009	1073	3.97e-138	94.0354
MAFB	68	1031	1099	5.18e-139	93.8126
MAFF	22	617	639	9.01e-101	96.5571
MAFG	23	714	737	5.36e-119	96.8792
MAFK	42	1026	1068	4.69e-161	96.0674
MAX	30	885	915	1.57e-145	96.7213
MAZ	45	813	858	4.12e-117	94.7552
MECOM	137	684	821	2.24e-43	83.313
MEIS1	51	1140	1191	1.44e-174	95.7179
MEIS2	50	1080	1130	7.23e-164	95.5752
MEIS3	50	1099	1149	1.49e-167	95.6484
MITF	24	705	729	3.96e-116	96.7078
MNT	11	704	715	1.44e-131	98.4615
MTF1	49	939	988	1.26e-137	95.0405
MXD1	18	533	551	2.59e-88	96.7332
MXI1	18	511	529	6.05e-84	96.5974
MYB	67	1065	1132	3.75e-146	94.0813
MYBL1	239	1073	1312	1.12e-58	81.7835
MYBL2	65	1045	1110	4.82e-144	94.1441
MYC	22	735	757	2.67e-124	97.0938
MYCN	18	513	531	2.43e-84	96.6102
MYF5	42	908	950	4.71e-138	95.5789
MYF6	73	977	1050	3.15e-125	93.0476
MYOD1	44	988	1032	1.09e-151	95.7364
MYOG	44	932	976	7.89e-141	95.4918
MZF1	60	996	1056	5.62e-139	94.3182
NEUROD1	28	422	450	1.03e-57	93.7778
NF1	27	917	944	3.25e-155	97.1398
NF1A	75	1009	1084	1.44e-129	93.0812
NF1B	14	282	296	4.95e-43	95.2703
NFAT5	47	1133	1180	4.44e-177	96.0169
NFATC1	49	1138	1187	4.21e-176	95.8719
NFATC2	48	1157	1205	8.57e-181	96.0166
NFATC3	46	1109	1155	2.3e-173	96.0173
NFATC4	47	1085	1132	1.07e-167	95.8481
NFE2	28	837	865	4.06e-138	96.763
NFE2L1	53	1118	1171	2.03e-168	95.474
NFE2L2	29	935	964	1.36e-156	96.9917
NFIX	75	994	1069	7.76e-127	92.9841
NFKB1	42	945	987	3.08e-145	95.7447
NFYA	43	1204	1247	3.92e-195	96.5517
NFYB	42	1207	1249	8.81e-197	96.6373
NFYC	41	1161	1202	1.05e-188	96.589
NHLH1	18	547	565	4.23e-91	96.8142
NKX2-1	78	1037	1115	1.96e-132	93.0045
NKX2-5	42	1188	1230	5.21e-193	96.5854
NKX3-2	52	1133	1185	2.93e-172	95.6118
NR0B1	5	262	267	1.42e-48	98.1273
NR1H2	17	583	600	2.11e-99	97.1667
NR1H3	17	564	581	1.37e-95	97.074
NR1H4	24	811	835	2.62e-137	97.1257
NR1I2	17	575	592	8.51e-98	97.1284
NR1I3	17	586	603	5.26e-100	97.1808
NR2C1	10	206	216	5.13e-32	95.3704
NR2C2	57	958	1015	2.5e-134	94.3842
NR2F1	33	971	1004	1.95e-159	96.7131
NR2F2	43	1007	1050	2.34e-156	95.9048
NR2F6	16	419	435	8.1e-68	96.3218
NR3C1	77	1124	1201	3.8e-149	93.5887
NR4A1	9	177	186	2.47e-27	95.1613
NR4A2	28	907	935	4.29e-152	97.0053
NR5A1	41	801	842	2.4e-118	95.1306
NR5A2	32	540	572	1.6e-76	94.4056
NR6A1	8	81	89	2.33e-10	91.0112
NRF1	21	295	316	1.07e-39	93.3544
NRL	40	922	962	1.11e-142	95.842
OSR1	35	1019	1054	7.52e-167	96.6793
PARP1	893	1653	2546	6.08e-05	64.9254
PAX2	52	1074	1126	7.59e-161	95.3819
PAX3	18	522	540	3.97e-86	96.6667
PAX4	76	1010	1086	5.26e-129	93.0018
PAX5	4	50	54	1.8e-07	92.5926
PAX6	4	126	130	3.8e-22	96.9231
PAX8	40	1071	1111	6.28e-172	96.3996
PBX1	756	1586	2342	3.59e-11	67.7199
PDX1	647	1629	2276	2.36e-25	71.5729
PGR	41	1001	1042	3.81e-157	96.0653
PITX2	186	1251	1437	6.83e-105	87.0564
PLAG1	3	133	136	1.12e-24	97.7941
PLAGL1	26	618	644	6.22e-97	95.9627
PLAGL2	4	365	369	2.78e-71	98.916
PLAU	26	386	412	1.29e-52	93.6893
POU1F1	140	1501	1641	4.99e-172	91.4686
POU2F1	59	1272	1331	1.28e-192	95.5672
POU3F3	74	1362	1436	2.51e-196	94.8468
POU5F1	51	1300	1351	7.1e-206	96.225
PRDM16	28	413	441	4.8e-56	93.6508
PRRX2	623	1585	2208	1.29e-25	71.7844
PURA	81	1003	1084	4.23e-124	92.5277
RARA	18	678	696	2.16e-117	97.4138
RARB	17	569	586	1.36e-96	97.099
RARG	17	577	594	3.38e-98	97.138
RBPJ	18	320	338	8.83e-47	94.6746
REL	7	251	258	6.13e-44	97.2868
RELA	13	518	531	6.56e-91	97.5518
REST	2	47	49	1.82e-08	95.9184
REXO1	5	389	394	8.39e-75	98.731
RFX1	65	1069	1134	1.52e-148	94.2681
RFX2	50	1085	1135	7.77e-165	95.5947
RFX3	50	1113	1163	2.85e-170	95.7008
RFX5	46	1089	1135	1.88e-169	95.9471
RORB	5	250	255	4.08e-46	98.0392
RREB1	12	410	422	2.8e-70	97.1564
RUNX1	8	294	302	1.82e-51	97.351
RUNX2	37	1119	1156	1.3e-184	96.7993
RUNX3	36	1000	1036	5e-162	96.5251
RXRA	63	1181	1244	1.81e-171	94.9357
RXRB	17	623	640	1.88e-107	97.3438
SALL1	42	1041	1083	5.36e-164	96.1219
SALL2	0	58	58	4.37e-13	100
SIN3A	16	453	469	1.54e-74	96.5885
SLC6A2	9	401	410	5.71e-72	97.8049
SMAD1	88	1070	1158	3.77e-131	92.4007
SMAD2	68	1161	1229	2.33e-163	94.467
SMAD3	59	1224	1283	2.46e-183	95.4014
SMAD4	69	1152	1221	8e-161	94.3489
SMAD5	70	1008	1078	3.46e-133	93.5065
SMAD6	57	1012	1069	1.56e-144	94.6679
SMAD7	57	1028	1085	1.43e-147	94.7465
SMAD9	55	952	1007	6.98e-135	94.5382
SNAI1	0	64	64	2.3e-14	100
SNAI2	19	491	510	5.76e-79	96.2745
SOX10	70	1184	1254	5.16e-166	94.4179
SOX17	52	1182	1234	8.76e-182	95.7861
SOX18	71	1143	1214	1.77e-157	94.1516
SOX2	427	1483	1910	3.88e-53	77.644
SOX3	245	1029	1274	2.44e-51	80.7692
SOX4	232	1403	1635	9.64e-107	85.8104
SOX5	60	1185	1245	6.52e-175	95.1807
SOX6	376	1459	1835	1.06e-63	79.5095
SOX8	62	1314	1376	6.06e-198	95.4942
SOX9	72	1196	1268	1.34e-166	94.3218
SP1	72	1282	1354	7.52e-183	94.6824
SP100	425	1162	1587	5.06e-24	73.2199
SP2	66	1035	1101	2.32e-141	94.0054
SP3	68	1077	1145	1.4e-147	94.0611
SP4	67	1060	1127	3.23e-145	94.055
SPDEF	50	1115	1165	1.16e-170	95.7082
SPI1	73	1166	1239	3.79e-160	94.1082
SPIB	79	1022	1101	5.66e-129	92.8247
SREBF1	71	1074	1145	1.3e-144	93.7991
SREBF2	81	997	1078	5.06e-123	92.4861
SRF	4	354	358	5.46e-69	98.8827
SRY	106	1347	1453	4.27e-168	92.7047
STAT1	54	1222	1276	1.18e-187	95.768
STAT2	8	244	252	1.93e-41	96.8254
STAT3	36	1165	1201	6.76e-195	97.0025
STAT4	87	1245	1332	1.06e-163	93.4685
STAT5A	14	467	481	1.75e-79	97.0894
STAT5B	10	279	289	2.68e-46	96.5398
STAT6	22	925	947	1.13e-162	97.6769
TAF1	13	685	698	5.69e-125	98.1375
TAL1	40	1016	1056	4.35e-161	96.2121
TBP	300	1587	1887	4.87e-105	84.1017
TBX2	2	127	129	1.1e-24	98.4496
TBX4	4	325	329	5.93e-63	98.7842
TBX5	27	687	714	1.81e-109	96.2185
TCF12	46	941	987	1.02e-140	95.3394
TCF3	44	998	1042	1.23e-153	95.7774
TCF4	41	954	995	5.93e-148	95.8794
TCF7	73	1201	1274	1.04e-166	94.27
TCF7L1	62	1085	1147	4.39e-154	94.5946
TCF7L2	64	1023	1087	9.6e-141	94.1122
TEAD1	67	1167	1234	2.43e-165	94.5705
TEAD2	46	969	1015	4.02e-146	95.468
TEAD3	6	433	439	1.69e-82	98.6333
TEAD4	16	704	720	4.66e-125	97.7778
TELO2	5	377	382	2.6e-72	98.6911
TFAP2A	55	909	964	8.87e-127	94.2946
TFAP2B	57	906	963	1.43e-124	94.081
TFAP2C	71	956	1027	6.8e-123	93.0867
TFAP4	38	860	898	1.58e-132	95.7684
TFCP2	69	1009	1078	3.78e-134	93.5993
TFCP2L1	14	692	706	4.09e-125	98.017
TFDP1	77	1085	1162	5.8e-142	93.3735
TFE3	20	621	641	1.07e-103	96.8799
TFEB	18	507	525	3.76e-83	96.5714
TFEC	4	777	781	7.58e-158	99.4878
THAP1	63	1033	1096	1.93e-143	94.2518
TNFRSF14	10	193	203	1.62e-29	95.0739
TP53	65	1183	1248	4.25e-170	94.7917
TP63	61	1037	1098	7.33e-146	94.4444
TP73	62	1062	1124	9.79e-150	94.484
TRIM28	9	366	375	7.38e-65	97.6
TRPS1	235	512	747	1.88e-05	68.5408
TSPAN1	9	401	410	5.71e-72	97.8049
TSPAN15	9	401	410	5.71e-72	97.8049
TWIST1	22	697	719	1.08e-116	96.9402
UBE2N	44	935	979	2.08e-141	95.5056
UBP1	26	656	682	2.22e-104	96.1877
USF1	28	815	843	9.64e-134	96.6785
USF2	28	812	840	3.8e-133	96.6667
VDR	8	145	153	4.34e-22	94.7712
WT1	70	1033	1103	8.38e-138	93.6537
XBP1	35	339	374	5.62e-38	90.6417
YBX1	43	1066	1109	6.59e-168	96.1226
YY1	63	1116	1179	4.22e-159	94.6565
ZBTB14	81	1005	1086	1.85e-124	92.5414
ZBTB2	39	806	845	4e-121	95.3846
ZBTB24	7	102	109	8.05e-15	93.578
ZBTB3	1	286	287	1.24e-59	99.6516
ZBTB33	27	615	642	2.22e-95	95.7944
ZBTB44	23	628	651	6.55e-102	96.467
ZBTB5	0	309	309	1.38e-66	100
ZBTB7A	65	998	1063	2.85e-135	93.8852
ZBTB7B	22	434	456	5.03e-65	95.1754
ZEB1	53	1041	1094	1.38e-153	95.1554
ZFP161	14	358	372	8e-58	96.2366
ZFP64	7	274	281	1.4e-48	97.5089
ZIC1	62	1041	1103	8.92e-146	94.379
ZIC2	34	825	859	1.4e-129	96.0419
ZIC3	50	950	1000	7.71e-139	95
ZNF101	39	992	1031	2.25e-157	96.2173
ZNF143	0	74	74	1.7e-16	100
ZNF208	4	695	699	1.51e-140	99.4278
ZNF263	15	287	302	4.24e-43	95.0331
ZNF426	13	139	152	2.74e-17	91.4474
ZNF557	16	117	133	6.91e-12	87.9699
ZNF580	9	675	684	2.16e-128	98.6842
ZNF675	8	936	944	2.04e-184	99.1525
ZNF691	15	473	488	1.39e-79	96.9262
ZNF709	10	460	470	9.28e-83	97.8723
ZNF75D	9	265	274	1.46e-44	96.7153
ZNF826P	66	773	839	1.63e-93	92.1335
ZNF91	5	514	519	7.39e-101	99.0366
ZSCAN21	4	174	178	7.85e-32	97.7528
ZSCAN4	6	192	198	3.34e-33	96.9697

## Sheet: Supplementary Table 5
Supplementary Table S5. TFCGs in the high impact network.
MNT | TFEC
TNFRSF14 | NR2C1
GCM2 | VDR
CLOCK | ING4
GTF2A1 | GTF2A2
BATF | GDNF | PLAU
GLI3 | GLI2
EGR4 | ZNF263
NF1B | CTCF | KLF5
STAT2 | STAT5B
TSPAN15 | TSPAN1 | KCNH8 | SLC6A2
ZFP161 | TRIM28 | KLF7 | ZFP161 | TRIM28 | KLF7
KLF2 | NEUROD1 | RREB1 | ZBTB7B
ESR2 | ZNF691 | CBFB | SIN3A
NR5A2 | MXD1 | NHLH1 | GLI1 | SNAI2 | TFEB | MXI1 | MYCN
EPAS1 | ARNT2
MAF | MAFF
CREM | CREB1 | ATF1
MAFG | ATF3 | ELF2
TBX5 | MYC | TWIST1 | BHLHE40 | MITF | RARA | FERD3L | HDAC1 | TFE3 | RXRB | ZBTB44 | UBP1
ZBTB33 | GTF3C2 | PLAGL1 | NR1H3 | RARB | NR1I2 | RARG | NR1H2 | NR1I3
HNF4A | AHR
ZBTB14 | ARNT | UBE2N | NFE2L2 | NR4A2 | NF1 | NRL | TFAP4 | MAX | EGR3 | TFAP2A | TFAP2B | NFE2 | NR5A1 | ZIC2 | LTF | USF2 | USF1
NR1H4 | ZBTB2 | MAZ | ARHGEF7 | CD40
TEAD1 | POU5F1 | ATF2 | RFX3
RFX2 | RFX5
FOXO4 | FOXL1 | FOXO1 | FOXG1 | AP3D1 | SOX4 | FOXA2 | GATA4 | POU1F1 | TBP | FOXJ3 | SOX2 | SOX6
SALL1 | ERF | ETV5 | ETV3 | ELF4 | GMEB1 | SP100
FEV | ATF4
PITX2 | IRF5 | STAT4 | STAT1
PBX1 | PARP1 | IRF8 | HOXB2 | PRRX2 | PDX1
EP300 | JUN | SP1 | SOX5 | SOX10 | SOX18 | JUND | JUNB | SMAD3 | TP53 | FOS | RXRA | BRCA1 | CEBPB | SPI1 | SMAD4 | SMAD2 | ETS1 | E2F1 | NR3C1 | CEBPA | CEBPD | ETS2 | GATA2 | YY1 | TCF7L1 | FOSL2 | FOSB | FOSL1 | E2F6 | TCF7 | LEF1 | MEIS1 | MEIS2 | MEIS3 | RUNX2 | SPDEF | CEBPZ
HSF2 | HOXA10 | GATA6 | GATA5 | FOXA1 | FOXP3 | SRY | POU3F3 | FOXD3 | SOX8 | HMGA1 | HSF1 | HNF1A | POU2F1 | SOX17 | CUX1 | DBP | SOX9 | FOXM1 | IRF4 | NKX2-5 | NFYC | NFYA | NFYB | NFATC3 | NFATC2 | NFAT5 | NFATC1 | STAT3 | NFE2L1 | AR | NKX3-2
ETV1 | HIF1A | E2F7 | E2F5 | E2F2 | CHURC1 | EGR1 | KLF13 | TEAD2 | NR2F1 | ESR1 | HES1 | NR2F2 | CABLES2 | NFKB1 | MYF5 | HAND1 | EGR2 | TCF4 | MYOG | TCF12 | NR2C2 | SMAD9 | MTF1 | IKZF1 | ZIC3 | TFAP2C | PAX8 | ATM | PAX2 | NFATC4 | HOXA3 | MAFK | RUNX3 | PGR | TAL1 | GTF2IRD1 | ELK4 | ELK3 | KLF12 | ETV6 | ETV7 | SMAD6 | SMAD7 | MAFA | NF1A | TFCP2 | TCF7L2 | SMAD5 | PAX4 | ELK1 | SPIB | MYOD…

## Sheet: Supplementary Table 6
Supplementary Table S3.6. Key TFs in the Met.PCS1 network
	Prim.PCS2	Met.PCS1	TFEdgeTotal	p-value
AHR	15	98	113	8.94e-17
AR	19	56	75	7.78e-06
ARHGEF7	18	68	86	1.62e-08
ARNT	14	102	116	2.33e-18
ARNT2	9	35	44	4.11e-05
ATF2	25	67	92	4.55e-06
ATM	20	103	123	2.55e-15
BCL6B	17	64	81	4.49e-08
BRCA1	15	65	80	4.32e-09
CD40	18	68	86	1.62e-08
CDX1	123	210	333	4.36e-07
CDX2	72	149	221	5.54e-08
CEBPB	22	58	80	2.45e-05
CEBPD	24	59	83	5.45e-05
CEBPE	23	58	81	4.47e-05
CEBPG	23	57	80	6.53e-05
CEBPZ	20	103	123	2.55e-15
CHURC1	20	110	130	6.05e-17
CLOCK	8	40	48	1.21e-06
CNOT3	3	24	27	2.01e-05
CRTC2	1	22	23	2.34e-06
CTCF	5	66	71	3.27e-15
CUX1	33	81	114	2.48e-06
E2F1	13	52	65	3.99e-07
E2F2	20	163	183	5.21e-30
E2F3	13	52	65	3.99e-07
E2F4	13	52	65	3.99e-07
E2F5	20	168	188	2.7e-31
E2F7	20	168	188	2.7e-31
EFNA2	7	35	42	5.75e-06
EGR1	13	83	96	3.01e-14
EGR2	17	75	92	2.06e-10
EGR3	14	76	90	4.82e-12
EGR4	9	124	133	8.34e-28
ELF1	17	58	75	7.29e-07
ELF2	13	58	71	2.02e-08
ELF4	19	132	151	8.18e-23
ELF5	17	64	81	4.49e-08
ELK1	17	51	68	1.59e-05
ELK3	25	67	92	4.55e-06
ELK4	25	66	91	6.75e-06
EP300	16	46	62	6.55e-05
ERF	22	146	168	1.68e-24
ERG	17	61	78	1.84e-07
ETS2	20	61	81	1.89e-06
ETV1	20	145	165	1.9e-25
ETV3	19	131	150	1.45e-22
ETV4	16	57	73	5.1e-07
ETV5	17	111	128	8.25e-19
ETV6	25	68	93	3.06e-06
ETV7	20	76	96	2.1e-09
EVX1	108	172	280	4.03e-05
FEV	11	58	69	2.39e-09
FLI1	16	64	80	1.83e-08
FOS	19	62	81	5.8e-07
FOSB	22	61	83	7.41e-06
FOSL1	22	65	87	1.42e-06
FOSL2	21	67	88	2.92e-07
FOXA1	41	98	139	4.15e-07
FOXA2	55	105	160	2.86e-05
FOXA3	80	136	216	4.74e-05
FOXD3	41	102	143	9.55e-08
FOXL1	67	127	194	5.35e-06
FOXM1	35	81	116	7.36e-06
GABPA	16	60	76	1.25e-07
GATA1	14	51	65	1.56e-06
GATA2	25	65	90	9.97e-06
GATA3	22	61	83	7.41e-06
GATA4	47	104	151	1.14e-06
GATA5	40	98	138	2.39e-07
GATA6	45	102	147	8.28e-07
GC	22	204	226	2.84e-39
GEN1	13	46	59	6.94e-06
GLI1	10	57	67	1.28e-09
GLI2	7	32	39	2.76e-05
GLI3	6	32	38	9.46e-06
GLIS2	30	70	100	2.63e-05
GMEB1	9	42	51	1.23e-06
GTF2I	19	53	72	2.7e-05
GTF2IRD1	21	94	115	7.83e-13
GTF3C2	11	82	93	3.51e-15
HDAC1	12	65	77	1.76e-10
HES1	23	67	90	1.23e-06
HIC1	16	53	69	3.16e-06
HIC2	18	78	96	1.23e-10
HIF1A	18	113	131	9.91e-19
HIVEP2	5	27	32	4.57e-05
HNF1A	32	74	106	1.82e-05
HOXA10	53	103	156	2.31e-05
HOXA3	36	100	136	9.81e-09
HOXB2	79	146	225	2.36e-06
HOXB5	101	179	280	8.17e-07
HOXD11	119	208	327	1.95e-07
HOXD9	110	182	292	7.07e-06
HSF1	29	70	99	1.53e-05
HSF4	16	57	73	5.1e-07
IKZF1	18	68	86	1.62e-08
IRF3	17	53	70	6.73e-06
IRF4	27	71	98	3.26e-06
JUN	20	66	86	2.12e-07
JUNB	22	61	83	7.41e-06
JUND	20	64	84	5.13e-07
KLF1	2	61	63	1.23e-16
KLF12	22	66	88	9.32e-07
KLF13	16	85	101	3.9e-13
KLF15	1	28	29	4.32e-08
KLF16	2	47	49	1.41e-12
KLF2	6	64	70	6.92e-14
KLF3	7	52	59	4.39e-10
KLF4	10	42	52	3.32e-06
KLF5	10	51	61	3.23e-08
KLF6	11	41	52	1.34e-05
KLF7	11	97	108	5.06e-19
LTF	8	35	43	1.61e-05
MAFA	17	63	80	7.21e-08
MAFK	19	60	79	1.4e-06
MAX	14	61	75	1.2e-08
MAZ	14	66	80	9.41e-10
MTF1	16	66	82	6.89e-09
MYB	24	59	83	5.45e-05
MYBL2	24	64	88	7.98e-06
MYC	10	45	55	7.31e-07
MYF5	19	52	71	4.05e-05
MYOD1	20	57	77	1.01e-05
MYOG	20	57	77	1.01e-05
MZF1	17	62	79	1.15e-07
NF1A	11	42	53	8.3e-06
NF1B	6	36	42	1.06e-06
NFIX	15	49	64	8.72e-06
NFKB1	18	66	84	4.15e-08
NFYA	21	95	116	4.72e-13
NFYB	20	94	114	2.79e-13
NFYC	20	95	115	1.67e-13
NKX2-5	32	77	109	6.18e-06
NKX3-2	26	83	109	1.14e-08
NKX6-2	81	164	245	2.64e-08
NR1H2	12	42	54	1.94e-05
NR1H3	12	42	54	1.94e-05
NR1I2	12	45	57	4.75e-06
NR1I3	12	45	57	4.75e-06
NR2C2	16	54	70	2.01e-06
NR2F2	20	61	81	1.89e-06
NR3C1	17	57	74	1.15e-06
NR4A2	16	50	66	1.19e-05
PAX2	20	66	86	2.12e-07
PAX4	14	54	68	3.75e-07
PAX8	19	79	98	1.97e-10
PDX1	76	138	214	7.16e-06
PLAG1	10	172	182	2.69e-40
PLAGL1	11	128	139	2.97e-27
POU2F1	37	83	120	1.02e-05
POU3F3	47	106	153	5.74e-07
PRRX2	77	140	217	5.95e-06
PURA	13	43	56	2.73e-05
RARA	14	50	64	2.48e-06
RARB	12	41	53	3.07e-05
RARG	12	41	53	3.07e-05
RFX1	20	67	87	1.35e-07
RREB1	8	59	67	3.09e-11
RUNX3	18	74	92	8.92e-10
RXRA	18	67	85	2.6e-08
RXRB	12	45	57	4.75e-06
SALL2	1	30	31	1.13e-08
SATB1	75	154	229	4.34e-08
SMAD2	19	58	77	3.33e-06
SMAD3	19	60	79	1.4e-06
SMAD4	14	53	67	6.05e-07
SMAD5	15	48	63	1.36e-05
SMAD6	19	60	79	1.4e-06
SMAD7	19	60	79	1.4e-06
SMAD9	19	60	79	1.4e-06
SNAI1	5	72	77	7.25e-17
SNAI2	11	42	53	8.3e-06
SOX10	18	66	84	4.15e-08
SOX17	34	77	111	1.79e-05
SOX18	22	67	89	6.09e-07
SOX4	44	90	134	2.75e-05
SOX5	26	71	97	1.75e-06
SOX6	54	102	156	4.61e-05
SOX8	34	77	111	1.79e-05
SP1	15	61	76	3.13e-08
SP100	16	116	132	1.22e-20
SP2	15	61	76	3.13e-08
SP3	16	62	78	4.81e-08
SP4	15	58	73	1.34e-07
SPDEF	17	102	119	1.25e-16
SPI1	20	55	75	2.3e-05
SPIB	16	47	63	4.31e-05
SREBF1	18	65	83	6.63e-08
SREBF2	14	55	69	2.32e-07
SRY	43	89	132	2.42e-05
TAF1	12	64	76	3.01e-10
TAL1	15	56	71	3.48e-07
TBP	59	133	192	2.28e-08
TCF12	19	51	70	6.04e-05
TCF3	20	57	77	1.01e-05
TCF4	18	53	71	1.37e-05
TCF7L1	21	69	90	1.21e-07
TCF7L2	14	57	71	8.75e-08
TEAD2	13	96	109	1.81e-17
TFAP2A	13	103	116	3.07e-19
TFAP2B	15	96	111	2.75e-16
TFAP2C	14	73	87	2.4e-11
TFAP4	11	46	57	1.18e-06
TFCP2	16	65	81	1.12e-08
TFDP1	13	52	65	3.99e-07
THAP1	20	70	90	3.47e-08
TP53	17	60	77	2.92e-07
TP63	17	62	79	1.15e-07
TP73	17	58	75	7.29e-07
TRIM28	3	63	66	3.62e-16
UBE2N	17	142	159	1.32e-26
UBP1	9	66	75	2.19e-12
USF1	14	47	61	9.83e-06
USF2	14	50	64	2.48e-06
VDR	4	64	68	1.63e-15
WT1	14	45	59	2.41e-05
YBX1	23	72	95	1.46e-07
YY1	21	59	80	8.68e-06
ZBTB14	25	203	228	5.79e-37
ZBTB2	13	44	57	1.74e-05
ZBTB33	17	114	131	1.51e-19
ZBTB7A	12	60	72	2.52e-09
ZBTB7B	6	31	37	1.62e-05
ZEB1	15	65	80	4.32e-09
ZIC1	15	59	74	8.29e-08
ZIC2	12	60	72	2.52e-09
ZIC3	12	62	74	8.75e-10

## Sheet: Supplementary Table 7
Supplementary Table S3.7. TFCGs in the Met.PCS1 network.
TFCG1	GLI3 | GLI2
TFCG2	KLF2 | RREB1 | GLI1
TFCG3	HOXB5 | NKX6-2
TFCG4	HOXD11 | HOXD9 | EVX1 | CDX1
TFCG5	SATB1 | PRRX2 | CDX2 | HOXB2 | PDX1
TFCG6	RARA | USF1 | USF2
TFCG7	MYC | RXRB | NR1I2 | NR1I3 | RARB | RARG | NR1H2 | NR1H3
TFCG8	FOXL1 | TBP
TFCG9	SOX4 | GATA4 | FOXA2 | HOXA10
TFCG10	SRY | SOX8 | CUX1 | POU2F1 | GATA5
TFCG11	POU3F3 | GATA6 | FOXD3 | FOXA1
TFCG12	UBP1 | HDAC1
TFCG13	ZBTB33 | PLAGL1
TFCG14	ZBTB14 | E2F2 | E2F5 | E2F7
TFCG15	KLF13 | EGR2 | EGR1 | HIC2
TFCG16	TFAP2A | TFAP2B | AHR | ARNT | TEAD2 | CHURC1
TFCG17	HIF1A | ERF | ETV1 | ETV5 | ETV3 | ELF4
TFCG18	GTF2IRD1 | ATM | CEBPZ | NFYA | NFYB | NFYC
TFCG19	MAZ | ZIC2 | MAX | EGR3 | NFKB1 | ARHGEF7 | CD40 | BCL6B | MTF1 | MZF1 | TFCP2 | SP4 | TP73 | ZIC1 | ZIC3 | TP53 | TP63 | ZBTB7A | SP3 | SP1 | SP2
TFCG20	FEV | ELF2
TFCG21	NR4A2 | GEN1 | SPIB | EP300 | ZBTB2 | TFAP4 | WT1 | KLF6 | NF1A | KLF4 | PURA | HIC1 | SMAD4 | TCF12 | SMAD5 | NFIX | ELK1 | MYF5 | TCF4 | TCF3 | MYOD1 | MYOG | GATA1 | TFDP1 | E2F4 | E2F1 | E2F3 | IRF3 | SPI1 | NR2C2 | GTF2I | PAX4
TFCG22	SP100 | SPDEF
TFCG23	NKX3-2 | HOXA3
TFCG24	PAX8 | ETV7 | TFAP2C | RUNX3 | IKZF1 | HES1 | THAP1
TFCG25	AR | MAFK | CEBPG | CEBPE | CEBPB | CEBPD
TFCG26	FOXM1 | SOX17 | NKX2-5 | HSF1 | SOX5 | HNF1A | IRF4
TFCG27	MYBL2 | ZEB1 | RFX1 | PAX2 | MAFA | KLF12 | ELF5 | TCF7L1 | YBX1 | FOSL2 | JUN | RXRA | BRCA1 | SREBF1 | GABPA | FLI1 | ETS2 | YY1 | ERG | FOS | ETV4 | ELF1 | NR3C1 | TCF7L2 | HSF4 | SREBF2 | TAL1 | ATF2 | SOX10 | ETV6 | ELK4 | ELK3 | FOSL1 | JUND | GATA2 | SOX18 | NR2F2 | GATA3 | FOSB | JUNB | SMAD2 | MYB
